# Supplementary material for: 3-Hydr­oxy-1,2,3,9-tetra­hydro­pyrrolo[2,1-b]quinazolin-4-ium chloride dihydrate: (+)-vasicinol hydro­chloride dihydrate from Peganum harmala L
Source: Acta Crystallogr Sect E Struct Rep Online. 2009 Feb 6;65(Pt 3):o474–5. doi: 10.1107/S1600536809003766 (PMC2968537; doi:10.1107/S1600536809003766)
Supplement: Supplementary file 1 [file e-65-0o474-sup1.cif]

##############################################################################
###                                                                        ###
###        Electronic paper (Acta Crystallographica Section E)             ###
###                                                                        ###
##############################################################################
#                                                                            #
# This CIF contains the data in a paper accepted for publication in Acta     #
# Crystallographica Section E. It conforms to the requirements of Notes      #
# for Authors for Section E, and has been peer reviewed under the auspices   #
# of the IUCr Commission on Journals.                                        #
#                                                                            #
# Full details of the Crystallographic Information File format               #
# are given in the paper "The Crystallographic Information File (CIF):       #
# a New Standard Archive File for Crystallography" by S. R. Hall, F. H.      #
# Allen and I. D. Brown [Acta Cryst. (1991), A47, 655-685].                  #
#                                                                            #
# The current version of the core CIF dictionary is obtainable from          #
# ftp://ftp.iucr.org/pub/cif_core.dic. The current version number is 2.4.    #
#                                                                            #
# Software is freely available for graphical display of the structure(s) in  #
# this CIF.  For information consult the CIF home page http://www.iucr.org/  #
# cif/home.html                                                              #
#                                                                            #
# This file may be used for bona fide research purposes within the           #
# scientific community so long as proper attribution is given to the journal # 
# article from which it was obtained.                                        #
#                                                                            #
##############################################################################
                                             
data_I
_audit_creation_method     SHELXL-97
_chemical_name_systematic
;
3-Hydroxy-1,2,3,9-tetrahydropyrrolo[2,1-<i>b</i>]quinazolin-4-ium chloride
dihydrate
;
_chemical_name_common     ?
_chemical_formula_moiety     'C11 H13 N2 O +, Cl -, 2(H2 O)'
_chemical_formula_sum     'C11 H17 Cl N2 O3'
_chemical_formula_iupac     'C11 H13 N2 O +, Cl -, 2H2 O'
_chemical_formula_weight     260.72
_chemical_melting_point     ?
_symmetry_cell_setting     orthorhombic
_symmetry_space_group_name_H-M     'P 21 21 21'
_symmetry_space_group_name_Hall     'P 2ac 2ab'
loop_
    _symmetry_equiv_pos_site_id
    _symmetry_equiv_pos_as_xyz
    1 x,y,z
    2 1/2-x,-y,1/2+z
    3 1/2+x,1/2-y,-z
    4 -x,1/2+y,1/2-z
_cell_length_a     7.0386(6)
_cell_length_b     9.5752(10)
_cell_length_c     18.4041(18)
_cell_angle_alpha     90.00
_cell_angle_beta     90.00
_cell_angle_gamma     90.00
_cell_volume     1240.4(2)
_cell_formula_units_Z     4
_cell_measurement_reflns_used     6244
_cell_measurement_theta_min     2.15
_cell_measurement_theta_max     25.9
_cell_measurement_temperature     173(2)
_exptl_crystal_description     rod
_exptl_crystal_colour     colourless
_exptl_crystal_size_max     0.42
_exptl_crystal_size_mid     0.19
_exptl_crystal_size_min     0.11
_exptl_crystal_density_diffrn     1.396
_exptl_crystal_density_meas     ?
_exptl_crystal_density_method     'not measured'
_exptl_crystal_F_000     552
_exptl_absorpt_coefficient_mu     0.307
_exptl_absorpt_correction_type     none
_exptl_absorpt_process_details     ?
_exptl_absorpt_correction_T_min     ?
_exptl_absorpt_correction_T_max     ?
_exptl_special_details
;
;
_diffrn_ambient_temperature     173(2)
_diffrn_radiation_type     MoK\a
_diffrn_radiation_wavelength     0.71073
_diffrn_radiation_source     'fine-focus sealed tube'
_diffrn_radiation_monochromator     graphite
_diffrn_measurement_device_type     'Stoe IPDS'
_diffrn_measurement_method     'phi rotation'
_diffrn_detector_area_resol_mean     ?
_diffrn_reflns_number     8680
_diffrn_reflns_av_R_equivalents     0.0342
_diffrn_reflns_av_sigmaI/netI     0.0479
_diffrn_reflns_theta_min     2.21
_diffrn_reflns_theta_max     26.06
_diffrn_reflns_theta_full     26.06
_diffrn_measured_fraction_theta_max     0.990
_diffrn_measured_fraction_theta_full     0.990
_diffrn_reflns_limit_h_min     -8
_diffrn_reflns_limit_h_max     8
_diffrn_reflns_limit_k_min     -11
_diffrn_reflns_limit_k_max     11
_diffrn_reflns_limit_l_min     -22
_diffrn_reflns_limit_l_max     22
_diffrn_standards_number     0
_diffrn_standards_interval_count     ?
_diffrn_standards_interval_time     ?
_diffrn_standards_decay_%     0
_refine_special_details
;
Refinement of <i>F</i>^2^ against ALL reflections. The weighted <i>R</i>-factor
<i>wR</i> and goodness of fit <i>S</i> are based on <i>F</i>^2^, conventional
<i>R</i>-factors <i>R</i> are based on <i>F</i>, with <i>F</i> set to zero for
negative <i>F</i>^2^. The threshold expression of <i>F</i>^2^ >
\s(<i>F</i>^2^) is used only for calculating <i>R</i>-factors(gt) <i>etc</i>.
and is not relevant to the choice of reflections for refinement.
<i>R</i>-factors based on <i>F</i>^2^ are statistically about twice as large
as those based on <i>F</i>, and <i>R</i>- factors based on ALL data will be
even larger.
;
_reflns_number_total     2422
_reflns_number_gt     1834
_reflns_threshold_expression     I>2\s(I)
_refine_ls_structure_factor_coef     Fsqd
_refine_ls_matrix_type     full
_refine_ls_R_factor_all     0.0444
_refine_ls_R_factor_gt     0.0286
_refine_ls_wR_factor_gt     0.0576
_refine_ls_wR_factor_ref     0.0606
_refine_ls_goodness_of_fit_ref     0.898
_refine_ls_restrained_S_all     0.901
_refine_ls_number_reflns     2422
_refine_ls_number_parameters     216
_refine_ls_number_restraints     2
_refine_ls_hydrogen_treatment     refall
_refine_ls_weighting_scheme     calc
_refine_ls_weighting_details
                 'calc w=1/[\s^2^(Fo^2^)+(0.0330P)^2^] where P=(Fo^2^+2Fc^2^)/3'
_atom_sites_solution_hydrogens     geom
_atom_sites_solution_primary     direct
_atom_sites_solution_secondary     difmap
_refine_ls_shift/su_max     ?
_refine_ls_shift/su_max_lt     0.001
_refine_ls_shift/su_mean     <0.001
_refine_diff_density_max     0.198
_refine_diff_density_min     -0.137
_refine_ls_extinction_method     none
_refine_ls_extinction_coef     ?
_refine_ls_abs_structure_details     'Flack (1983), 984 Friedel pairs'
_refine_ls_abs_structure_Flack     0.00(6)
loop_
    _atom_type_symbol
    _atom_type_description
    _atom_type_scat_dispersion_real
    _atom_type_scat_dispersion_imag
    _atom_type_scat_source
    'C' 'C' 0.0033 0.0016
                         'International Tables Vol C Tables 4.2.6.8 and 6.1.1.4'
    'H' 'H' 0.0000 0.0000
                         'International Tables Vol C Tables 4.2.6.8 and 6.1.1.4'
    'Cl' 'Cl' 0.1484 0.1585
                         'International Tables Vol C Tables 4.2.6.8 and 6.1.1.4'
    'N' 'N' 0.0061 0.0033
                         'International Tables Vol C Tables 4.2.6.8 and 6.1.1.4'
    'O' 'O' 0.0106 0.0060
                         'International Tables Vol C Tables 4.2.6.8 and 6.1.1.4'
_computing_data_collection     'EXPOSE in IPDS-I (Stoe & Cie, 2000)'
_computing_cell_refinement     'CELL in IPDS-I (Stoe & Cie, 2000)'
_computing_data_reduction     'INTEGRATE in IPDS-I (Stoe & Cie, 2000)'
_computing_structure_solution     'SHELXS97 (Sheldrick, 2008)'
_computing_structure_refinement     'SHELXL97 (Sheldrick, 2008)'
_computing_molecular_graphics
            'ORTEP-3 (Farrugia, 1997) and Mercury (Macrae <i>et al.</i>,  2006)'
_computing_publication_material     'SHELXL97 (Sheldrick, 2008)'
loop_
    _atom_site_type_symbol
    _atom_site_label
    _atom_site_fract_x
    _atom_site_fract_y
    _atom_site_fract_z
    _atom_site_U_iso_or_equiv
    _atom_site_thermal_displace_type
    _atom_site_calc_flag
    _atom_site_refinement_flags
    _atom_site_occupancy
    O O1 0.3510(2) 0.15059(15) 0.24928(8) 0.0409(5) Uani . . 1.000
    N N9 0.2235(3) 0.16767(15) 0.09484(8) 0.0249(5) Uani . . 1.000
    N N10 0.2348(2) 0.40126(14) 0.12323(8) 0.0246(5) Uani . . 1.000
    C C1 0.2373(4) 0.4955(2) 0.18629(12) 0.0348(8) Uani . . 1.000
    C C2 0.2861(4) 0.3982(2) 0.24882(11) 0.0348(7) Uani . . 1.000
    C C3 0.2264(4) 0.2536(2) 0.22362(10) 0.0280(7) Uani . . 1.000
    C C4 0.2242(3) 0.0847(2) -0.02920(11) 0.0310(7) Uani . . 1.000
    C C5 0.2242(3) 0.1121(3) -0.10295(10) 0.0373(7) Uani . . 1.000
    C C6 0.2232(4) 0.2484(3) -0.12768(11) 0.0398(8) Uani . . 1.000
    C C7 0.2228(3) 0.3570(2) -0.07828(10) 0.0339(7) Uani . . 1.000
    C C8 0.2231(4) 0.45209(19) 0.04834(10) 0.0287(7) Uani . . 1.000
    C C11 0.2303(3) 0.27062(18) 0.14208(9) 0.0223(6) Uani . . 1.000
    C C12 0.2237(3) 0.33226(19) -0.00429(9) 0.0253(6) Uani . . 1.000
    C C13 0.2242(3) 0.19435(18) 0.01937(9) 0.0227(6) Uani . . 1.000
    O O1W 0.4964(3) 0.7633(3) 0.06429(11) 0.0639(8) Uani . . 1.000
    O O2W 0.1191(3) 0.2477(2) 0.42346(11) 0.0598(8) Uani . . 1.000
    Cl Cl1 0.80565(8) 0.38150(5) 0.32092(3) 0.0358(2) Uani . . 1.000
    H H1A 0.329(3) 0.563(2) 0.1789(12) 0.033(6) Uiso . . 1.000
    H H1B 0.113(4) 0.540(2) 0.1877(14) 0.049(7) Uiso . . 1.000
    H H1O 0.298(4) 0.071(2) 0.2333(13) 0.0610 Uiso . . 1.000
    H H2A 0.225(4) 0.422(2) 0.2921(12) 0.038(6) Uiso . . 1.000
    H H2B 0.431(3) 0.395(2) 0.2595(11) 0.040(6) Uiso . . 1.000
    H H3 0.095(3) 0.231(2) 0.2387(11) 0.036(6) Uiso . . 1.000
    H H4 0.233(3) -0.012(2) -0.0084(10) 0.034(6) Uiso . . 1.000
    H H5 0.222(4) 0.034(2) -0.1392(12) 0.053(7) Uiso . . 1.000
    H H6 0.224(3) 0.266(2) -0.1810(13) 0.047(6) Uiso . . 1.000
    H H7 0.217(4) 0.454(2) -0.0961(12) 0.051(7) Uiso . . 1.000
    H H8A 0.108(3) 0.502(2) 0.0441(11) 0.029(6) Uiso . . 1.000
    H H8B 0.331(3) 0.517(2) 0.0407(11) 0.033(6) Uiso . . 1.000
    H H9N 0.211(4) 0.0872(17) 0.1102(11) 0.0370 Uiso . . 1.000
    H H1WA 0.432(5) 0.792(4) 0.099(2) 0.0960 Uiso . . 1.000
    H H1WB 0.603(5) 0.764(4) 0.077(2) 0.0960 Uiso . . 1.000
    H H2WA 0.033(5) 0.282(4) 0.3988(19) 0.0900 Uiso . . 1.000
    H H2WB 0.081(5) 0.245(4) 0.4695(18) 0.0900 Uiso . . 1.000
loop_
    _atom_site_aniso_label
    _atom_site_aniso_U_11
    _atom_site_aniso_U_22
    _atom_site_aniso_U_33
    _atom_site_aniso_U_12
    _atom_site_aniso_U_13
    _atom_site_aniso_U_23
    O1 0.0538(11) 0.0371(9) 0.0319(8) 0.0022(7) -0.0108(7) 0.0022(7)
    N9 0.0323(11) 0.0191(7) 0.0233(8) -0.0015(8) -0.0018(8) 0.0007(7)
    N10 0.0296(11) 0.0206(8) 0.0235(7) 0.0004(8) -0.0027(7) 0.0010(6)
    C1 0.0445(17) 0.0241(10) 0.0357(11) -0.0014(10) 0.0015(12) -0.0078(9)
    C2 0.0439(15) 0.0338(10) 0.0268(10) -0.0057(12) 0.0001(11) -0.0084(9)
    C3 0.0337(16) 0.0272(10) 0.0230(10) -0.0018(10) 0.0003(9) 0.0000(8)
    C4 0.0307(14) 0.0319(11) 0.0305(10) 0.0038(9) -0.0018(10) -0.0054(8)
    C5 0.0312(14) 0.0536(12) 0.0272(10) 0.0024(13) -0.0031(9) -0.0119(11)
    C6 0.0360(15) 0.0600(14) 0.0234(10) 0.0003(13) -0.0011(11) 0.0050(10)
    C7 0.0318(13) 0.0429(13) 0.0270(10) 0.0017(11) -0.0002(9) 0.0090(9)
    C8 0.0317(14) 0.0253(10) 0.0292(11) -0.0001(11) -0.0030(10) 0.0075(8)
    C11 0.0194(13) 0.0225(9) 0.0249(9) 0.0014(8) 0.0003(8) -0.0017(8)
    C12 0.0182(12) 0.0323(9) 0.0253(9) 0.0002(9) -0.0014(9) 0.0027(8)
    C13 0.0199(12) 0.0281(9) 0.0200(9) -0.0006(8) -0.0001(8) 0.0004(7)
    O1W 0.0428(12) 0.1035(16) 0.0453(11) 0.0043(12) 0.0030(9) -0.0184(11)
    O2W 0.0432(13) 0.0885(15) 0.0477(11) 0.0093(11) 0.0014(9) 0.0226(11)
    Cl1 0.0414(3) 0.0279(2) 0.0380(3) 0.0034(2) 0.0001(3) -0.0046(2)
_geom_special_details
;
Bond distances, angles <i>etc</i>. have been calculated using the rounded
fractional coordinates. All su's are estimated from the variances of the
(full) variance-covariance matrix. The cell e.s.d.'s are taken into account in
the estimation of distances, angles and torsion angles
;
loop_
    _geom_bond_atom_site_label_1
    _geom_bond_atom_site_label_2
    _geom_bond_site_symmetry_1
    _geom_bond_site_symmetry_2
    _geom_bond_distance
    _geom_bond_publ_flag
    O1 C3 . . 1.402(3) no
    O1 H1O . . 0.90(2) no
    O1W H1WB . . 0.79(4) no
    O1W H1WA . . 0.83(4) no
    O2W H2WA . . 0.83(4) no
    O2W H2WB . . 0.89(3) no
    N9 C13 . . 1.412(2) no
    N9 C11 . . 1.315(2) no
    N10 C11 . . 1.299(2) no
    N10 C8 . . 1.464(2) no
    N10 C1 . . 1.470(3) no
    N9 H9N . . 0.825(17) no
    C1 C2 . . 1.520(3) no
    C2 C3 . . 1.519(3) no
    C3 C11 . . 1.510(2) no
    C4 C5 . . 1.382(3) no
    C4 C13 . . 1.379(3) no
    C5 C6 . . 1.382(4) no
    C6 C7 . . 1.381(3) no
    C7 C12 . . 1.382(2) no
    C8 C12 . . 1.502(3) no
    C12 C13 . . 1.391(2) no
    C1 H1B . . 0.97(3) no
    C1 H1A . . 0.92(2) no
    C2 H2A . . 0.93(2) no
    C2 H2B . . 1.04(2) no
    C3 H3 . . 0.99(2) no
    C4 H4 . . 1.004(19) no
    C5 H5 . . 1.00(2) no
    C6 H6 . . 1.00(2) no
    C7 H7 . . 0.99(2) no
    C8 H8A . . 0.94(2) no
    C8 H8B . . 0.99(2) no
loop_
    _geom_angle_atom_site_label_1
    _geom_angle_atom_site_label_2
    _geom_angle_atom_site_label_3
    _geom_angle_site_symmetry_1
    _geom_angle_site_symmetry_2
    _geom_angle_site_symmetry_3
    _geom_angle
    _geom_angle_publ_flag
    C3 O1 H1O . . . 103.1(16) no
    H1WA O1W H1WB . . . 107(4) no
    H2WA O2W H2WB . . . 108(3) no
    C11 N9 C13 . . . 120.96(15) no
    C1 N10 C11 . . . 112.38(15) no
    C1 N10 C8 . . . 122.67(14) no
    C8 N10 C11 . . . 124.78(15) no
    C13 N9 H9N . . . 120.4(14) no
    C11 N9 H9N . . . 118.5(14) no
    N10 C1 C2 . . . 102.95(15) no
    C1 C2 C3 . . . 105.36(17) no
    O1 C3 C2 . . . 111.4(2) no
    O1 C3 C11 . . . 113.54(17) no
    C2 C3 C11 . . . 101.54(15) no
    C5 C4 C13 . . . 119.47(19) no
    C4 C5 C6 . . . 120.2(2) no
    C5 C6 C7 . . . 119.61(19) no
    C6 C7 C12 . . . 121.29(19) no
    N10 C8 C12 . . . 110.68(14) no
    N9 C11 C3 . . . 125.13(16) no
    N10 C11 C3 . . . 111.72(15) no
    N9 C11 N10 . . . 123.11(16) no
    C8 C12 C13 . . . 121.58(15) no
    C7 C12 C8 . . . 120.30(16) no
    C7 C12 C13 . . . 118.12(16) no
    N9 C13 C4 . . . 119.99(16) no
    N9 C13 C12 . . . 118.67(15) no
    C4 C13 C12 . . . 121.34(16) no
    N10 C1 H1A . . . 108.8(14) no
    C2 C1 H1B . . . 116.8(15) no
    N10 C1 H1B . . . 106.2(14) no
    C2 C1 H1A . . . 112.5(13) no
    H1A C1 H1B . . . 109.0(18) no
    C1 C2 H2B . . . 112.5(11) no
    C3 C2 H2A . . . 110.8(13) no
    H2A C2 H2B . . . 107(2) no
    C3 C2 H2B . . . 107.6(11) no
    C1 C2 H2A . . . 113.1(13) no
    O1 C3 H3 . . . 109.7(12) no
    C11 C3 H3 . . . 108.6(12) no
    C2 C3 H3 . . . 111.9(11) no
    C13 C4 H4 . . . 117.1(11) no
    C5 C4 H4 . . . 123.3(11) no
    C4 C5 H5 . . . 120.8(12) no
    C6 C5 H5 . . . 119.0(12) no
    C7 C6 H6 . . . 121.4(11) no
    C5 C6 H6 . . . 119.0(11) no
    C12 C7 H7 . . . 119.3(13) no
    C6 C7 H7 . . . 119.4(13) no
    N10 C8 H8B . . . 107.4(12) no
    N10 C8 H8A . . . 107.1(12) no
    H8A C8 H8B . . . 109.2(17) no
    C12 C8 H8A . . . 109.6(12) no
    C12 C8 H8B . . . 112.7(12) no
loop_
    _geom_torsion_atom_site_label_1
    _geom_torsion_atom_site_label_2
    _geom_torsion_atom_site_label_3
    _geom_torsion_atom_site_label_4
    _geom_torsion_site_symmetry_1
    _geom_torsion_site_symmetry_2
    _geom_torsion_site_symmetry_3
    _geom_torsion_site_symmetry_4
    _geom_torsion
    _geom_torsion_publ_flag
    C13 N9 C11 N10 . . . . 1.2(3) no
    C13 N9 C11 C3 . . . . 178.7(2) no
    C11 N9 C13 C4 . . . . 177.6(2) no
    C11 N9 C13 C12 . . . . -2.8(3) no
    C8 N10 C1 C2 . . . . -170.1(2) no
    C11 N10 C1 C2 . . . . 14.5(3) no
    C1 N10 C8 C12 . . . . 179.9(2) no
    C11 N10 C8 C12 . . . . -5.3(3) no
    C1 N10 C11 N9 . . . . 178.6(2) no
    C1 N10 C11 C3 . . . . 0.7(3) no
    C8 N10 C11 N9 . . . . 3.3(3) no
    C8 N10 C11 C3 . . . . -174.5(2) no
    N10 C1 C2 C3 . . . . -23.3(3) no
    C1 C2 C3 O1 . . . . 144.52(19) no
    C1 C2 C3 C11 . . . . 23.3(3) no
    O1 C3 C11 N9 . . . . 47.0(3) no
    O1 C3 C11 N10 . . . . -135.24(18) no
    C2 C3 C11 N9 . . . . 166.7(2) no
    C2 C3 C11 N10 . . . . -15.5(3) no
    C13 C4 C5 C6 . . . . -0.3(3) no
    C5 C4 C13 N9 . . . . 179.8(2) no
    C5 C4 C13 C12 . . . . 0.2(3) no
    C4 C5 C6 C7 . . . . 0.2(4) no
    C5 C6 C7 C12 . . . . 0.1(4) no
    C6 C7 C12 C8 . . . . -180.0(2) no
    C6 C7 C12 C13 . . . . -0.3(3) no
    N10 C8 C12 C7 . . . . -176.89(19) no
    N10 C8 C12 C13 . . . . 3.4(3) no
    C7 C12 C13 N9 . . . . -179.5(2) no
    C7 C12 C13 C4 . . . . 0.1(3) no
    C8 C12 C13 N9 . . . . 0.2(3) no
    C8 C12 C13 C4 . . . . 179.8(2) no
loop_
    _geom_hbond_atom_site_label_D
    _geom_hbond_atom_site_label_H
    _geom_hbond_atom_site_label_A
    _geom_hbond_site_symmetry_A
    _geom_hbond_distance_DH
    _geom_hbond_distance_HA
    _geom_hbond_distance_DA
    _geom_hbond_angle_DHA
    _geom_hbond_publ_flag
    O1 H1O Cl1 4_645 0.90(2) 2.20(2) 3.086(2) 171(2) yes
    N9 H9N Cl1 4_645 0.83(2) 2.35(2) 3.155(2) 167(2) yes
    O1W H1WA Cl1 4_655 0.83(4) 2.39(4) 3.204(2) 167(3) yes
    O1W H1WB O2W 4_655 0.79(4) 1.96(4) 2.720(3) 162(4) yes
    O2W H2WA Cl1 1_455 0.83(4) 2.35(4) 3.173(2) 175(3) yes
    O2W H2WB O1W 2_565 0.89(3) 1.83(3) 2.718(3) 179(5) yes
data_global
_journal_date_recd_electronic     2009-01-26
_journal_date_accepted     2009-01-31
_journal_name_full     'Acta Crystallographica, Section E'
_journal_year     2009
_journal_volume     65
_journal_issue      3
_journal_page_first     o474
_journal_page_last     o475
_journal_paper_category     QO
_journal_coeditor_code     LH2765
_publ_contact_author_name     'Qureshi, Rizwana Aleem'
_publ_contact_author_address
;
Department of Plant Sciences
Quaid-i-AzamUniversity
Islamabad
Pakistan
;
_publ_contact_author_email     'rizwanaaleem@yahoo.com'
_publ_contact_author_fax     '+41 32 718 25 11'
_publ_contact_author_phone     '+41 32 718 24 26'
_publ_section_title
;
3-Hydroxy-1,2,3,9-tetrahydropyrrolo[2,1-<i>b</i>]quinazolin-4-ium chloride
dihydrate: (+)-vasicinol hydrochloride dihydrate from <i>Peganum harmala</i>
L
;
loop_
    _publ_author_name
    _publ_author_footnote
    _publ_author_address
    'Khan, Amir Muhammad' .
;
Department of Plant Sciences, Quaid-i-Azam University, Islamabad, Pakistan
;
    'Abbas, Ghulam' .
;
Well Department Services, Oil and Gas Development Company Ltd, Islamabad,
Pakistan
;
    'Qureshi, Rizwana Aleem' .
;
Department of Plant Sciences, Quaid-i-Azam University, Islamabad, Pakistan
;
    'Khan, Uzma' .
;
Department of Plant Sciences, Quaid-i-Azam University, Islamabad, Pakistan
;
    'Ghufran, Muhammad Asad' .
;
Department of Plant Sciences, Quaid-i-Azam University, Islamabad, Pakistan
;
    'Stoeckli-Evans, Helen' .
;
Institute of Physics
University of Neuch\^atel
Rue Emile-Argand 11
CH-2009 Neuch\^atel
Switzerland
;
