# Supplementary material for: 3-Hydr­oxy-1,2,3,9-tetra­hydro­pyrrolo[2,1-b]quinazolin-4-ium chloride dihydrate: (+)-vasicinol hydro­chloride dihydrate from Peganum harmala L
Source: Acta Crystallogr Sect E Struct Rep Online. 2009 Feb 6;65(Pt 3):o474–5. doi: 10.1107/S1600536809003766 (PMC2968537; doi:10.1107/S1600536809003766)
Supplement: Supplementary file 2 [file e-65-0o474-Isup2.hkl]

# 
# h,k,l, Fc-squared, Fo-squared, sigma(Fo-squared) and status flag 
# 
data_I
_shelx_title ' RAQ01  IPDS1 -100DEGC' 
_shelx_refln_list_code          4 
_shelx_F_calc_maximum      121.73 
_exptl_crystal_F_000       552.00 
_reflns_d_resolution_high  0.8088 
 
loop_ 
 _symmetry_equiv_pos_as_xyz 
 'x, y, z' 
 '-x+1/2, -y, z+1/2' 
 'x+1/2, -y+1/2, -z' 
 '-x, y+1/2, -z+1/2' 
 
_cell_length_a     7.0386 
_cell_length_b     9.5752 
_cell_length_c    18.4041 
_cell_angle_alpha  90.000 
_cell_angle_beta   90.000 
_cell_angle_gamma  90.000 
 
_shelx_F_squared_multiplier     1.000 
 
loop_ 
 _refln_index_h 
 _refln_index_k 
 _refln_index_l 
 _refln_F_squared_calc 
 _refln_F_squared_meas 
 _refln_F_squared_sigma 
 _refln_observed_status 
   4   0   0     8281.38     8897.59     61.27 o 
   6   0   0      493.66      502.78     22.84 o 
   1   1   0        1.76        3.06     10.61 o 
   2   1   0      861.96      886.25     18.78 o 
   3   1   0       79.68       79.97      8.97 o 
   4   1   0      134.79      162.33     10.33 o 
   5   1   0      300.61      297.69     12.60 o 
   6   1   0      394.07      385.88     14.56 o 
   7   1   0      158.87      167.64     20.03 o 
   8   1   0      548.30      507.05     32.94 o 
   0   2   0     7337.36     6878.89    210.01 o 
   1   2   0      460.67      434.02     11.09 o 
   2   2   0       80.93       64.08      7.44 o 
   3   2   0     1988.42     1943.04     19.31 o 
   4   2   0       82.23       94.42      8.41 o 
   5   2   0      320.39      308.43     10.33 o 
   6   2   0        4.29        6.04     12.70 o 
   7   2   0       11.67        7.37     16.87 o 
   8   2   0       61.27       44.72     21.83 o 
   1   3   0     4474.08     4239.34     34.04 o 
   2   3   0     2462.49     2449.40     18.56 o 
   3   3   0      179.95      169.56      9.14 o 
   4   3   0      349.36      329.43      9.54 o 
   5   3   0       16.24       16.70      7.33 o 
   6   3   0       55.27       54.75     12.00 o 
   7   3   0       12.55        5.73     16.96 o 
   8   3   0        8.56        4.73     21.40 o 
   0   4   0      654.16      685.44     15.01 o 
   1   4   0        7.94        8.11      6.49 o 
   2   4   0     2604.90     2691.82     24.65 o 
   3   4   0        9.11       14.85      6.84 o 
   4   4   0       11.23       11.98      6.77 o 
   5   4   0       26.44       26.06      9.99 o 
   6   4   0       64.01       72.53      9.86 o 
   7   4   0        2.52        3.37     17.15 o 
   8   4   0      149.71      143.79     22.62 o 
   1   5   0      632.59      600.96     10.38 o 
   2   5   0     1374.56     1317.66     19.14 o 
   3   5   0      129.10      123.53      7.47 o 
   4   5   0      337.41      321.72      8.78 o 
   5   5   0       10.18       12.09      8.04 o 
   6   5   0       26.33       30.37     10.03 o 
   7   5   0       41.09       46.17     18.45 o 
   0   6   0      762.80      767.19     12.57 o 
   1   6   0      252.92      248.64      7.35 o 
   2   6   0       53.01       59.65      5.91 o 
   3   6   0      319.16      328.15      8.36 o 
   4   6   0       94.03      107.85     10.04 o 
   5   6   0      155.83      151.45      9.30 o 
   6   6   0        2.09        3.15     12.52 o 
   7   6   0        5.26        6.17     17.32 o 
   1   7   0      185.84      184.40      6.55 o 
   2   7   0       66.93       60.61      7.41 o 
   3   7   0        5.00        2.12      9.41 o 
   4   7   0      321.69      329.06     11.11 o 
   5   7   0       27.20       35.74     10.65 o 
   6   7   0      158.75      161.23     13.53 o 
   0   8   0     1375.98     1319.21     78.63 o 
   1   8   0       30.01       26.56      6.79 o 
   2   8   0      394.80      370.37      9.27 o 
   3   8   0        5.50        2.67      7.85 o 
   4   8   0       34.71       26.36     11.96 o 
   5   8   0        2.09       -2.16      9.20 o 
   6   8   0        6.38       10.32     15.17 o 
   1   9   0        7.84        9.63      7.89 o 
   2   9   0       18.12       18.31      9.04 o 
   3   9   0        0.48       -1.40      9.69 o 
   4   9   0       27.35       28.08     14.19 o 
   5   9   0       32.95       23.99     12.32 o 
   0  10   0        7.21       -3.12     13.71 o 
   1  10   0       24.66       22.51      8.50 o 
   2  10   0       31.72       34.44      9.93 o 
   3  10   0      210.08      205.25     12.22 o 
   4  10   0       17.18        1.75     15.14 o 
   1  11   0        0.12        0.43     12.13 o 
   2  11   0       90.98       82.38     13.68 o 
   3  11   0        8.44        6.69     11.69 o 
   1   0   1        0.03        4.58     15.64 o 
   2   0   1     1622.60     1599.71     24.84 o 
   3   0   1      718.23      738.55     15.49 o 
   4   0   1     4149.51     4243.57     30.76 o 
   5   0   1      234.57      233.10     10.80 o 
   6   0   1     2258.52     2206.28     26.04 o 
   7   0   1      212.25      227.54     20.79 o 
   8   0   1      775.70      635.61     53.77 o 
  -8   1   1       21.86       15.03     29.90 o 
  -7   1   1      138.76      139.78     21.93 o 
  -6   1   1      781.43      748.57     20.74 o 
  -5   1   1       64.84       64.90      9.89 o 
  -4   1   1     2310.08     2416.52     34.22 o 
  -3   1   1      172.03      169.84     10.53 o 
  -2   1   1    14698.39    15462.26    138.68 o 
  -1   1   1     1320.64     1162.34     24.43 o 
   0   1   1     4246.23     3688.21     68.82 o 
   1   1   1     1309.04     1139.45     20.57 o 
   2   1   1    14817.11    15889.50    215.87 o 
   3   1   1      165.76      165.05     12.15 o 
   4   1   1     2366.90     2482.26     25.01 o 
   5   1   1       63.88       60.78      9.30 o 
   6   1   1      799.12      761.95     17.98 o 
   7   1   1      136.99      144.84     14.55 o 
   8   1   1       22.47       18.97     29.82 o 
  -8   2   1       74.19       78.31     23.77 o 
  -7   2   1       24.07       27.89     16.98 o 
  -6   2   1      106.61      106.38     14.47 o 
  -5   2   1       11.10       10.94     10.67 o 
  -4   2   1      795.45      830.91     16.32 o 
  -3   2   1      147.74      171.19     10.41 o 
  -2   2   1     2413.12     2401.35     54.02 o 
  -1   2   1      469.25      457.24     12.38 o 
   0   2   1     3815.30     3866.49     42.10 o 
   1   2   1      470.87      456.62     11.46 o 
   2   2   1     2391.98     2428.04     26.94 o 
   3   2   1      143.12      157.47      8.91 o 
   4   2   1      800.41      831.98     12.82 o 
   5   2   1       10.67       10.67      6.99 o 
   6   2   1      100.83       94.79     11.22 o 
   7   2   1       25.56       23.88     14.74 o 
   8   2   1       70.74       72.02     21.71 o 
  -8   3   1      111.57       97.40     24.09 o 
  -7   3   1       37.08       33.23     17.16 o 
  -6   3   1      258.43      263.70     15.50 o 
  -5   3   1       58.54       52.63      9.66 o 
  -4   3   1      323.30      323.18     10.71 o 
  -3   3   1      213.93      218.31      9.82 o 
  -2   3   1      110.05      105.05      7.89 o 
  -1   3   1      868.47      876.52     11.56 o 
   0   3   1     2911.64     2759.93     73.63 o 
   1   3   1      864.89      870.20     11.49 o 
   2   3   1      111.58      110.26      7.41 o 
   3   3   1      220.94      228.33      9.35 o 
   4   3   1      313.53      322.60      9.74 o 
   5   3   1       58.21       51.85      8.28 o 
   6   3   1      258.97      253.45     11.10 o 
   7   3   1       35.04       36.49     17.16 o 
   8   3   1      112.05      105.48     24.07 o 
  -8   4   1       20.91       24.64     17.54 o 
  -7   4   1        1.01        3.02     16.96 o 
  -6   4   1       64.08       66.54     14.10 o 
  -5   4   1      176.84      183.55     11.46 o 
  -4   4   1      242.53      243.69      8.65 o 
  -3   4   1       56.20       58.52      8.03 o 
  -2   4   1     1511.60     1540.38     17.09 o 
  -1   4   1      105.32      110.07      7.17 o 
   0   4   1     1754.18     1852.65     22.06 o 
   1   4   1      112.22      120.42      7.74 o 
   2   4   1     1500.41     1575.76     18.09 o 
   3   4   1       67.22       67.62      7.20 o 
   4   4   1      237.81      233.93      8.96 o 
   5   4   1      180.44      188.22     10.47 o 
   6   4   1       62.11       61.45      9.15 o 
   7   4   1        1.25        2.73     14.44 o 
   8   4   1       20.38       18.16     21.66 o 
  -7   5   1        8.87        2.53     19.22 o 
  -6   5   1      103.18      111.25     13.52 o 
  -5   5   1      138.96      133.68      9.55 o 
  -4   5   1      328.60      322.89      9.00 o 
  -3   5   1      305.55      313.53      9.57 o 
  -2   5   1      508.21      498.25      9.30 o 
  -1   5   1      471.22      478.25      8.85 o 
   0   5   1      218.61      233.80      7.32 o 
   1   5   1      466.81      471.11      8.48 o 
   2   5   1      501.70      487.69     11.87 o 
   3   5   1      311.35      321.45      9.12 o 
   4   5   1      327.68      313.82      9.21 o 
   5   5   1      143.71      141.80     10.22 o 
   6   5   1      101.99      105.91     12.87 o 
   7   5   1        9.98        6.57     14.63 o 
  -7   6   1       16.82       10.19     21.31 o 
  -6   6   1       21.31       21.76     11.56 o 
  -5   6   1        5.39        2.60      7.86 o 
  -4   6   1       23.36       21.23      9.57 o 
  -3   6   1      155.45      146.71      7.00 o 
  -2   6   1      365.59      350.85      8.27 o 
  -1   6   1      165.20      153.40      6.93 o 
   0   6   1      541.21      540.32      9.11 o 
   1   6   1      168.15      159.88      7.33 o 
   2   6   1      374.04      362.89      8.05 o 
   3   6   1      157.94      154.08      7.58 o 
   4   6   1       23.34       29.60      7.81 o 
   5   6   1        6.02        5.24      7.85 o 
   6   6   1       21.77       21.13     10.82 o 
   7   6   1       17.48       14.53     16.44 o 
  -6   7   1       98.38      123.24     12.24 o 
  -5   7   1       30.93       25.87     10.74 o 
  -4   7   1       66.47       85.60     11.39 o 
  -3   7   1       22.67       20.05      8.51 o 
  -2   7   1       26.08       26.99      7.17 o 
  -1   7   1      143.54      147.86      6.85 o 
   0   7   1      408.06      417.69      8.08 o 
   1   7   1      145.76      147.50      6.79 o 
   2   7   1       28.00       26.75      6.76 o 
   3   7   1       20.84       32.10      8.51 o 
   4   7   1       66.61       73.97      8.87 o 
   5   7   1       32.30       23.41      9.07 o 
   6   7   1       99.03      116.77     13.69 o 
  -6   8   1        4.26        3.01     13.59 o 
  -5   8   1       91.04       84.78     10.38 o 
  -4   8   1       75.18       67.19     10.90 o 
  -3   8   1      179.31      185.45      7.95 o 
  -2   8   1      439.78      442.21     10.13 o 
  -1   8   1       36.73       28.97      7.87 o 
   0   8   1     1024.63      997.45     14.93 o 
   1   8   1       34.23       37.30      7.86 o 
   2   8   1      432.05      442.22      8.97 o 
   3   8   1      174.16      179.30      8.62 o 
   4   8   1       71.21       69.08      9.94 o 
   5   8   1       88.98       83.46     11.19 o 
   6   8   1        3.53        5.70     13.47 o 
  -5   9   1       29.59       31.75     13.52 o 
  -4   9   1       71.40       63.37     14.38 o 
  -3   9   1       76.19       65.92      9.96 o 
  -2   9   1      126.96      132.09      7.86 o 
  -1   9   1       15.77       15.51      7.25 o 
   0   9   1       90.43       89.61      7.16 o 
   1   9   1       15.81       13.29      7.86 o 
   2   9   1      126.00      124.50     10.05 o 
   3   9   1       76.58       59.22      9.99 o 
   4   9   1       70.03       72.75      9.50 o 
   5   9   1       30.33       35.06     11.46 o 
  -4  10   1       48.50       38.97     15.15 o 
  -3  10   1       98.84       72.99     13.00 o 
  -2  10   1      269.15      270.95     10.05 o 
  -1  10   1      189.88      206.18      9.76 o 
   0  10   1      456.85      440.01     12.29 o 
   1  10   1      188.96      197.06      9.10 o 
   2  10   1      269.91      270.05     10.95 o 
   3  10   1       96.62       76.77     11.40 o 
   4  10   1       49.58       35.93     11.46 o 
  -3  11   1       23.18       17.46     18.26 o 
  -2  11   1       56.19       59.07     11.55 o 
  -1  11   1      173.75      195.00     13.80 o 
   0  11   1       72.61       51.90     10.78 o 
   1  11   1      171.80      189.05     12.75 o 
   2  11   1       57.58       35.20     15.24 o 
   3  11   1       21.74       25.41     13.30 o 
   0   0   2      157.97      169.41     17.62 o 
   1   0   2     4593.51     4347.62     42.89 o 
   2   0   2      286.24      245.11     12.26 o 
   3   0   2     2170.75     2189.36     23.84 o 
   4   0   2      584.88      601.72     14.64 o 
   5   0   2      146.61      144.92     10.46 o 
   6   0   2      169.43      178.73     18.47 o 
   7   0   2       20.18       22.63     18.44 o 
   8   0   2      108.04       95.50     26.80 o 
  -8   1   2      155.25      146.34     38.14 o 
  -7   1   2       60.63       62.44     20.45 o 
  -6   1   2      381.11      382.13     14.46 o 
  -5   1   2      172.43      176.22     10.52 o 
  -4   1   2     1120.43     1131.24     16.84 o 
  -3   1   2     1323.10     1299.51     19.09 o 
  -2   1   2     4009.07     3830.59     31.27 o 
  -1   1   2      107.09      102.03     10.09 o 
   0   1   2      163.75      132.16     11.18 o 
   1   1   2      109.43      106.65     10.17 o 
   2   1   2     3939.92     3767.91     44.96 o 
   3   1   2     1348.63     1327.57     19.11 o 
   4   1   2     1106.80     1137.05     17.44 o 
   5   1   2      182.77      191.79     10.60 o 
   6   1   2      380.68      370.51     14.79 o 
   7   1   2       61.90       61.89     16.66 o 
   8   1   2      158.33      141.13     22.28 o 
  -8   2   2       25.26       26.17     23.23 o 
  -7   2   2        4.19        2.37     13.72 o 
  -6   2   2      170.22      178.19     16.14 o 
  -5   2   2      169.29      171.07     12.29 o 
  -4   2   2      579.87      580.67     15.83 o 
  -3   2   2      901.72      799.61     14.72 o 
  -2   2   2      814.96      777.70     15.12 o 
  -1   2   2     1292.44     1269.65     18.82 o 
   0   2   2      884.96      912.37     14.70 o 
   1   2   2     1303.46     1268.61     15.40 o 
   2   2   2      833.11      785.25     11.45 o 
   3   2   2      891.79      798.41     13.62 o 
   4   2   2      572.71      565.79     11.40 o 
   5   2   2      165.48      163.13      8.13 o 
   6   2   2      171.08      177.24     10.86 o 
   7   2   2        5.05       -0.17     13.74 o 
   8   2   2       24.63       19.23     23.32 o 
  -8   3   2       89.29       69.76     23.99 o 
  -7   3   2       50.28       46.89     17.24 o 
  -6   3   2      419.82      417.95     16.51 o 
  -5   3   2      592.71      599.54     17.15 o 
  -4   3   2     1201.00     1193.42     15.13 o 
  -3   3   2       26.61       25.98      9.80 o 
  -2   3   2     1900.36     1847.77     18.03 o 
  -1   3   2     1020.13     1006.46     12.51 o 
   0   3   2     4308.90     4385.91     71.97 o 
   1   3   2     1023.05     1008.19     13.46 o 
   2   3   2     1897.66     1856.19     24.79 o 
   3   3   2       27.05       23.26      6.73 o 
   4   3   2     1194.38     1222.85     13.83 o 
   5   3   2      588.68      595.25     12.66 o 
   6   3   2      414.42      408.66     12.47 o 
   7   3   2       50.87       41.81     11.75 o 
   8   3   2       86.51       64.64     22.04 o 
  -8   4   2       71.68       51.81     22.18 o 
  -7   4   2       53.74       50.97     14.43 o 
  -6   4   2      410.16      397.86     14.28 o 
  -5   4   2      114.04      120.45      9.88 o 
  -4   4   2      528.41      518.37      9.79 o 
  -3   4   2       21.51       25.91      7.73 o 
  -2   4   2      295.37      334.38      9.13 o 
  -1   4   2      696.11      639.38     10.22 o 
   0   4   2     1281.73     1118.50     12.13 o 
   1   4   2      677.57      636.49     10.25 o 
   2   4   2      281.57      304.37      9.15 o 
   3   4   2       19.46       23.70      6.27 o 
   4   4   2      522.12      513.95      9.03 o 
   5   4   2      115.77      118.76     10.08 o 
   6   4   2      412.43      420.62     12.40 o 
   7   4   2       53.85       43.21     11.95 o 
   8   4   2       74.14       62.70     22.12 o 
  -7   5   2       36.90       25.67     20.24 o 
  -6   5   2      141.06      148.17     13.25 o 
  -5   5   2      235.65      247.65      9.92 o 
  -4   5   2      412.92      442.49     10.71 o 
  -3   5   2       82.32       91.60      7.90 o 
  -2   5   2      342.05      345.60     10.81 o 
  -1   5   2      199.67      190.88      7.96 o 
   0   5   2       30.54       13.93      6.09 o 
   1   5   2      201.55      194.26      7.42 o 
   2   5   2      328.25      326.45      8.23 o 
   3   5   2       78.47       85.23      6.68 o 
   4   5   2      406.57      435.78     10.08 o 
   5   5   2      233.57      250.37     10.65 o 
   6   5   2      142.61      147.34     11.28 o 
   7   5   2       35.64       35.70     13.31 o 
  -7   6   2        7.76        6.56     21.36 o 
  -6   6   2       79.59       74.68     12.03 o 
  -5   6   2       22.77       25.34      8.69 o 
  -4   6   2      339.96      327.86     10.44 o 
  -3   6   2      228.41      222.66      9.93 o 
  -2   6   2      541.31      534.11     10.72 o 
  -1   6   2       55.08       51.53      5.90 o 
   0   6   2       61.88       76.31      6.10 o 
   1   6   2       51.50       43.08      5.88 o 
   2   6   2      526.47      544.70      8.71 o 
   3   6   2      228.82      221.87      7.89 o 
   4   6   2      326.49      328.57      9.66 o 
   5   6   2       23.01       28.88      8.66 o 
   6   6   2       75.21       66.46     11.52 o 
   7   6   2        6.84        3.96     16.53 o 
  -6   7   2       11.83        9.86     14.65 o 
  -5   7   2      128.10      138.26     10.24 o 
  -4   7   2       73.44       73.66      8.18 o 
  -3   7   2      463.42      490.43     10.30 o 
  -2   7   2      410.18      434.28      9.95 o 
  -1   7   2      546.92      544.49      8.29 o 
   0   7   2      421.88      436.47      8.60 o 
   1   7   2      552.30      548.17      8.55 o 
   2   7   2      400.94      396.21      8.74 o 
   3   7   2      465.48      475.68      9.57 o 
   4   7   2       67.90       70.40      7.05 o 
   5   7   2      128.45      123.12     10.33 o 
   6   7   2       10.41        8.23     13.02 o 
  -6   8   2       95.49       83.88     12.79 o 
  -5   8   2       73.66       55.49     12.45 o 
  -4   8   2      322.26      337.27     14.83 o 
  -3   8   2       36.35       39.30      8.80 o 
  -2   8   2      973.13      981.46     11.37 o 
  -1   8   2       80.28       86.14      7.46 o 
   0   8   2     1078.26     1037.78     11.91 o 
   1   8   2       79.94       93.32      9.75 o 
   2   8   2      975.16      986.44     11.27 o 
   3   8   2       36.21       36.62      8.03 o 
   4   8   2      325.30      333.98     11.79 o 
   5   8   2       72.97       57.19     11.17 o 
   6   8   2       98.44       85.36     15.45 o 
  -5   9   2       55.93       31.97     15.29 o 
  -4   9   2      107.50       96.10     12.44 o 
  -3   9   2       80.56       64.22     10.89 o 
  -2   9   2       84.80       61.56      9.04 o 
  -1   9   2       45.83       38.68      8.83 o 
   0   9   2       26.14       24.21      8.64 o 
   1   9   2       49.01       46.80      8.03 o 
   2   9   2       80.40       59.25      8.97 o 
   3   9   2       85.17       74.17     12.12 o 
   4   9   2      104.80       82.62     10.30 o 
   5   9   2       57.62       43.30     13.61 o 
  -4  10   2      149.26      140.46     17.94 o 
  -3  10   2       36.45       37.20     11.29 o 
  -2  10   2       98.18      105.96     10.24 o 
  -1  10   2       82.44       80.47      9.29 o 
   0  10   2       16.34       17.26      9.07 o 
   1  10   2       83.66       80.71     10.92 o 
   2  10   2       98.25       95.42     11.19 o 
   3  10   2       38.07       30.49     12.17 o 
   4  10   2      147.23      132.12     12.79 o 
  -3  11   2      123.51      125.90     18.45 o 
  -2  11   2       15.41       21.30     11.31 o 
  -1  11   2      189.11      200.81     12.64 o 
   0  11   2       14.79        7.17     11.26 o 
   1  11   2      192.27      211.25     11.06 o 
   2  11   2       15.07       24.43     15.03 o 
   3  11   2      128.18      129.01     25.82 o 
   1   0   3       52.44       34.41      7.79 o 
   2   0   3     1243.71     1207.41     18.19 o 
   3   0   3     1246.33     1210.18     17.23 o 
   4   0   3      736.77      714.73     15.61 o 
   5   0   3      338.55      327.54     13.79 o 
   6   0   3      180.67      179.15     15.05 o 
   7   0   3        8.04        5.13     16.83 o 
   8   0   3        2.75        8.17     23.04 o 
  -8   1   3      111.76       94.34     31.24 o 
  -7   1   3       27.41       24.44     16.93 o 
  -6   1   3      149.32      158.06     13.02 o 
  -5   1   3      227.98      212.57     10.86 o 
  -4   1   3       62.16       68.63      9.57 o 
  -3   1   3      627.69      604.48     12.90 o 
  -2   1   3      389.70      400.02     11.19 o 
  -1   1   3      454.19      418.24     11.70 o 
   0   1   3       78.17      100.21     11.51 o 
   1   1   3      439.70      414.43     12.77 o 
   2   1   3      386.31      396.59     11.79 o 
   3   1   3      606.93      597.15     14.24 o 
   4   1   3       64.88       75.61      9.55 o 
   5   1   3      225.20      216.32     10.77 o 
   6   1   3      146.53      153.47     12.89 o 
   7   1   3       29.22       27.30     18.41 o 
   8   1   3      109.32      109.11     19.16 o 
  -8   2   3       31.47       29.09     25.65 o 
  -7   2   3       56.76       55.14     18.91 o 
  -6   2   3        7.68        7.26     13.47 o 
  -5   2   3      222.46      208.10     12.73 o 
  -4   2   3       82.00       81.13      9.68 o 
  -3   2   3     1025.20     1016.11     28.31 o 
  -2   2   3      179.12      178.69      9.19 o 
  -1   2   3     2619.85     2656.60     46.24 o 
   0   2   3       11.89       13.00      7.98 o 
   1   2   3     2607.07     2646.39     28.85 o 
   2   2   3      182.81      180.55      7.19 o 
   3   2   3     1044.89     1035.01     15.05 o 
   4   2   3       83.48       85.37      9.50 o 
   5   2   3      226.26      213.03     10.49 o 
   6   2   3        7.48       10.79      8.07 o 
   7   2   3       58.45       61.59     13.43 o 
   8   2   3       31.05       36.97     19.75 o 
  -8   3   3       27.44       30.41     23.63 o 
  -7   3   3       42.81       36.70     14.29 o 
  -6   3   3       16.63       23.20     13.62 o 
  -5   3   3      264.99      257.72     15.00 o 
  -4   3   3      243.18      251.71      9.90 o 
  -3   3   3      428.47      413.67     11.45 o 
  -2   3   3     1600.03     1634.33     18.01 o 
  -1   3   3      427.75      429.94      8.97 o 
   0   3   3     5576.48     5771.11     36.18 o 
   1   3   3      439.96      446.90     11.69 o 
   2   3   3     1626.26     1627.36     19.68 o 
   3   3   3      420.72      403.09      8.47 o 
   4   3   3      247.63      246.32      8.45 o 
   5   3   3      259.78      260.36      9.96 o 
   6   3   3       15.33       14.69      8.63 o 
   7   3   3       43.25       39.50     12.74 o 
   8   3   3       25.67       19.21     17.24 o 
  -8   4   3        9.13        7.40     21.61 o 
  -7   4   3       11.28        4.73     12.22 o 
  -6   4   3      149.95      154.85     14.69 o 
  -5   4   3       55.39       57.41     10.20 o 
  -4   4   3      528.07      545.64     11.76 o 
  -3   4   3       52.79       51.92      9.14 o 
  -2   4   3      976.67     1039.18     18.40 o 
  -1   4   3      154.59      157.28      6.91 o 
   0   4   3      261.18      293.73      8.59 o 
   1   4   3      159.07      157.15      7.30 o 
   2   4   3     1013.76     1062.72     12.24 o 
   3   4   3       53.49       56.53      5.69 o 
   4   4   3      555.48      582.08     10.06 o 
   5   4   3       54.83       54.87      8.72 o 
   6   4   3      160.46      168.30      9.71 o 
   7   4   3       11.51        7.61     12.20 o 
   8   4   3        9.69        6.99     17.19 o 
  -7   5   3       46.69       38.64     21.16 o 
  -6   5   3      166.66      169.91     17.55 o 
  -5   5   3      291.18      294.86     10.84 o 
  -4   5   3      430.49      441.27     11.83 o 
  -3   5   3      663.89      657.50     11.33 o 
  -2   5   3      805.56      869.00     10.40 o 
  -1   5   3      146.85      152.23      7.63 o 
   0   5   3     1613.92     1663.41     13.16 o 
   1   5   3      140.51      139.87      7.66 o 
   2   5   3      810.20      863.05     10.31 o 
   3   5   3      677.66      659.10      9.00 o 
   4   5   3      429.41      455.83     10.22 o 
   5   5   3      300.15      303.35      9.38 o 
   6   5   3      163.00      153.44     10.51 o 
   7   5   3       46.36       34.43     15.64 o 
  -7   6   3       73.67       72.65     17.81 o 
  -6   6   3       63.92       65.28     12.47 o 
  -5   6   3       94.46       96.01      9.16 o 
  -4   6   3      126.69      131.52     10.17 o 
  -3   6   3       55.05       51.07      7.73 o 
  -2   6   3       98.97       98.41      7.16 o 
  -1   6   3      455.44      435.06      8.60 o 
   0   6   3       80.41       51.91      6.44 o 
   1   6   3      466.18      431.30     10.28 o 
   2   6   3       97.10      100.58      7.17 o 
   3   6   3       56.49       48.09      7.68 o 
   4   6   3      128.14      136.11      7.82 o 
   5   6   3       93.55      100.42     10.01 o 
   6   6   3       64.62       64.94     12.26 o 
   7   6   3       73.34       68.43     15.46 o 
  -6   7   3      176.90      175.08     14.95 o 
  -5   7   3      259.63      295.44     14.83 o 
  -4   7   3      200.17      214.27     11.94 o 
  -3   7   3      441.30      439.04     10.62 o 
  -2   7   3      102.87       96.51      8.14 o 
  -1   7   3      165.21      166.28      6.57 o 
   0   7   3       17.09       20.44      5.67 o 
   1   7   3      169.99      163.56      6.97 o 
   2   7   3      112.60      114.29      8.84 o 
   3   7   3      453.12      467.99      9.62 o 
   4   7   3      200.27      197.68      8.63 o 
   5   7   3      265.11      299.72     12.80 o 
   6   7   3      173.91      172.93     12.78 o 
  -6   8   3      371.68      368.10     15.58 o 
  -5   8   3      197.25      196.92     11.77 o 
  -4   8   3      703.77      755.62     16.19 o 
  -3   8   3      309.02      297.21      9.98 o 
  -2   8   3      388.38      423.95     14.46 o 
  -1   8   3      658.63      626.24     16.23 o 
   0   8   3       29.32       24.78      8.47 o 
   1   8   3      660.35      647.70     10.18 o 
   2   8   3      396.43      418.80     10.86 o 
   3   8   3      312.14      310.02      9.91 o 
   4   8   3      716.59      753.64     11.99 o 
   5   8   3      200.70      199.41     11.64 o 
   6   8   3      375.06      356.74     13.89 o 
  -5   9   3       13.41        4.31     15.25 o 
  -4   9   3      110.66      103.75     12.66 o 
  -3   9   3       60.77       65.92     12.12 o 
  -2   9   3       92.41       70.54      9.85 o 
  -1   9   3       76.46       69.64      8.18 o 
   0   9   3       16.62       13.98      9.61 o 
   1   9   3       72.71       66.88      8.86 o 
   2   9   3       97.34       77.54     10.81 o 
   3   9   3       55.41       53.71      9.27 o 
   4   9   3      113.39      107.79     11.19 o 
   5   9   3       11.37       15.59     11.44 o 
  -4  10   3       27.52       16.48     15.26 o 
  -3  10   3       92.57       95.80     12.44 o 
  -2  10   3       13.96       18.59     12.13 o 
  -1  10   3      280.83      284.59     10.63 o 
   0  10   3        2.42        9.56      9.70 o 
   1  10   3      281.82      295.39     11.57 o 
   2  10   3       12.92        9.48      9.95 o 
   3  10   3       92.86       88.44     11.43 o 
   4  10   3       26.14       22.90     11.49 o 
  -2  11   3       54.69       56.38     10.78 o 
  -1  11   3       19.12       13.40     11.38 o 
   0  11   3      125.57      130.35     11.65 o 
   1  11   3       19.14       11.13     10.60 o 
   2  11   3       55.72       43.09     13.67 o 
   0   0   4        3.44       15.70     11.29 o 
   1   0   4     9781.03    10493.28    141.39 o 
   2   0   4      101.87      113.96      8.59 o 
   3   0   4      446.08      428.21     11.89 o 
   4   0   4      241.43      249.30     12.93 o 
   5   0   4        1.29       -0.81      7.57 o 
   6   0   4       36.71       38.35     13.62 o 
   7   0   4        2.34        3.13     16.68 o 
   8   0   4        2.55        1.03     21.22 o 
  -8   1   4       56.62       68.51     30.26 o 
  -7   1   4        8.79        6.08     13.68 o 
  -6   1   4       50.70       49.82      9.82 o 
  -5   1   4      611.45      611.10     14.00 o 
  -4   1   4       76.34       77.73      8.60 o 
  -3   1   4       61.59       68.40      8.06 o 
  -2   1   4     1171.10     1090.12     15.27 o 
  -1   1   4      333.10      339.82      9.11 o 
   0   1   4     1008.83      952.27     18.16 o 
   1   1   4      329.93      329.30     11.32 o 
   2   1   4     1135.75     1055.65     16.33 o 
   3   1   4       67.72       72.74      8.96 o 
   4   1   4       74.82       74.75      8.32 o 
   5   1   4      614.88      606.93     13.81 o 
   6   1   4       51.51       60.21     13.86 o 
   7   1   4        7.64        2.39     16.88 o 
   8   1   4       57.30       58.09     21.51 o 
  -8   2   4       19.16       10.40     30.47 o 
  -7   2   4       54.36       54.98     15.23 o 
  -6   2   4      253.76      250.49     13.44 o 
  -5   2   4       82.01       80.06      9.27 o 
  -4   2   4      869.65      828.11     12.76 o 
  -3   2   4      279.42      276.01      9.18 o 
  -2   2   4      912.87      892.35     12.29 o 
  -1   2   4       70.63       60.81      8.18 o 
   0   2   4      303.50      286.21     10.70 o 
   1   2   4       70.61       63.82      6.30 o 
   2   2   4      905.12      867.53     12.06 o 
   3   2   4      273.81      271.58      9.07 o 
   4   2   4      862.61      828.80     13.99 o 
   5   2   4       80.14       76.04      8.19 o 
   6   2   4      251.37      254.16     12.78 o 
   7   2   4       54.34       54.78     14.17 o 
   8   2   4       18.94       10.53     18.52 o 
  -8   3   4       30.37       25.36     23.67 o 
  -7   3   4       44.46       50.52     17.25 o 
  -6   3   4       39.89       42.73     13.81 o 
  -5   3   4       67.40       79.55     11.51 o 
  -4   3   4       70.97       83.06      8.81 o 
  -3   3   4     1614.93     1585.84     22.72 o 
  -2   3   4       36.37       27.13      9.84 o 
  -1   3   4       57.35       56.00      6.21 o 
   0   3   4        2.87       19.55      5.44 o 
   1   3   4       58.59       50.07      6.10 o 
   2   3   4       41.89       36.24      6.53 o 
   3   3   4     1605.09     1545.74     14.49 o 
   4   3   4       69.61       80.31      6.65 o 
   5   3   4       59.85       73.35      8.80 o 
   6   3   4       38.17       36.61      9.74 o 
   7   3   4       44.27       42.92     11.47 o 
   8   3   4       29.78       24.03     20.11 o 
  -7   4   4      157.81      161.99     15.15 o 
  -6   4   4      102.24      108.22     14.24 o 
  -5   4   4       20.12       17.62     13.50 o 
  -4   4   4      180.61      185.55     10.49 o 
  -3   4   4      462.48      443.43      9.93 o 
  -2   4   4       86.62       86.00      8.48 o 
  -1   4   4      597.02      566.53      9.27 o 
   0   4   4       61.06       64.47      8.53 o 
   1   4   4      581.22      554.50      9.57 o 
   2   4   4       83.00       85.70      6.87 o 
   3   4   4      452.78      448.83      8.59 o 
   4   4   4      177.10      182.64      7.48 o 
   5   4   4       20.86       25.67      8.55 o 
   6   4   4      102.82       92.94     10.27 o 
   7   4   4      159.18      166.93     12.30 o 
   8   4   4       75.93       28.19     33.89 o 
  -7   5   4       26.94       23.94     15.05 o 
  -6   5   4        7.46        8.35     12.00 o 
  -5   5   4        5.38        3.22     10.52 o 
  -4   5   4      381.90      392.26     11.65 o 
  -3   5   4      433.19      416.29      9.01 o 
  -2   5   4     1462.08     1534.13     19.52 o 
  -1   5   4       41.72       36.70      7.03 o 
   0   5   4     3385.94     3531.80     17.33 o 
   1   5   4       42.46       36.06      6.48 o 
   2   5   4     1448.85     1490.77     18.45 o 
   3   5   4      432.07      421.85      7.82 o 
   4   5   4      378.23      382.45      9.29 o 
   5   5   4        4.79        4.63      8.59 o 
   6   5   4        6.17        3.21     10.65 o 
   7   5   4       26.51       29.44     15.65 o 
  -7   6   4        2.34       -6.17     21.56 o 
  -6   6   4      113.11      105.78     11.80 o 
  -5   6   4        8.32        8.06      9.67 o 
  -4   6   4      319.46      345.73     12.46 o 
  -3   6   4        9.90       11.98      8.37 o 
  -2   6   4      351.18      357.57      9.42 o 
  -1   6   4      352.37      343.64      7.77 o 
   0   6   4      309.39      329.49      7.73 o 
   1   6   4      349.87      343.71      7.42 o 
   2   6   4      358.88      363.66      7.99 o 
   3   6   4        9.34       12.15      7.07 o 
   4   6   4      319.71      342.56      9.02 o 
   5   6   4        8.38        5.85      7.85 o 
   6   6   4      114.73      113.78     12.52 o 
   7   6   4        2.05        1.54     13.58 o 
  -6   7   4      110.72      105.06     14.78 o 
  -5   7   4      155.78      161.57     12.65 o 
  -4   7   4       56.79       63.35      8.88 o 
  -3   7   4      212.94      221.60      9.71 o 
  -2   7   4       43.46       37.62      6.82 o 
  -1   7   4      129.52      112.59      6.86 o 
   0   7   4        0.40        2.23      6.04 o 
   1   7   4      124.70      119.52      7.55 o 
   2   7   4       43.87       43.26      8.54 o 
   3   7   4      197.79      213.57      9.32 o 
   4   7   4       56.57       54.78      7.09 o 
   5   7   4      145.83      154.04     12.49 o 
   6   7   4      108.39       96.23     13.74 o 
  -6   8   4       19.36       17.86     15.36 o 
  -5   8   4      145.84      121.78     11.71 o 
  -4   8   4       93.88       82.33     14.18 o 
  -3   8   4      598.59      611.36     11.45 o 
  -2   8   4      180.58      180.68      8.53 o 
  -1   8   4     1461.84     1536.90     15.87 o 
   0   8   4      220.41      205.66      8.48 o 
   1   8   4     1453.14     1513.16     29.05 o 
   2   8   4      176.82      183.59      8.00 o 
   3   8   4      592.06      597.68      9.25 o 
   4   8   4       90.37       90.16      8.69 o 
   5   8   4      147.74      125.43     11.57 o 
   6   8   4       18.47        7.77     13.84 o 
  -5   9   4       95.12       85.47     13.99 o 
  -4   9   4        7.16        6.37     12.17 o 
  -3   9   4       88.65       77.01     11.05 o 
  -2   9   4       99.90       96.18      9.93 o 
  -1   9   4       27.50       20.81      7.94 o 
   0   9   4      162.17      202.18      7.68 o 
   1   9   4       26.35       25.07      7.98 o 
   2   9   4       95.90       80.46      9.99 o 
   3   9   4       85.07       83.36     10.97 o 
   4   9   4        7.07        7.52      8.19 o 
   5   9   4       91.82       84.31     13.83 o 
  -4  10   4      101.50      102.14     13.93 o 
  -3  10   4       56.54       45.69     13.32 o 
  -2  10   4       60.82       43.24     11.05 o 
  -1  10   4       77.41       72.83      8.79 o 
   0  10   4        7.23       -1.60      8.57 o 
   1  10   4       77.52       70.08      9.37 o 
   2  10   4       60.95       42.92     11.03 o 
   3  10   4       55.98       43.43     12.26 o 
   4  10   4      100.15       94.21     12.74 o 
  -2  11   4       45.03       42.69     13.63 o 
  -1  11   4       19.77        8.44     13.38 o 
   0  11   4       44.79       59.45     12.25 o 
   1  11   4       20.28       12.77     10.60 o 
   2  11   4       45.25       28.29     13.69 o 
   1   0   5     1360.49     1220.24     18.97 o 
   2   0   5      994.38      989.64     15.18 o 
   3   0   5      313.50      275.99     10.74 o 
   4   0   5      161.88      162.72     10.55 o 
   5   0   5      838.84      825.86     21.58 o 
   6   0   5       29.54       39.75     13.57 o 
   7   0   5        7.89        5.26     13.74 o 
   8   0   5        6.06        8.15     21.23 o 
  -8   1   5       49.60       46.64     22.00 o 
  -7   1   5       20.96       20.36     17.13 o 
  -6   1   5        4.39        8.81     11.70 o 
  -5   1   5      233.59      234.47     10.07 o 
  -4   1   5      292.03      276.14      9.70 o 
  -3   1   5      253.01      240.93      9.72 o 
  -2   1   5     2216.61     2151.49     17.35 o 
  -1   1   5     3768.90     3826.59     23.43 o 
   0   1   5      168.74      158.96      8.62 o 
   1   1   5     3748.59     3742.86     26.14 o 
   2   1   5     2226.77     2127.65     22.61 o 
   3   1   5      261.35      254.55     10.46 o 
   4   1   5      299.02      278.96     10.31 o 
   5   1   5      240.97      239.19     12.68 o 
   6   1   5        4.33        2.53     13.44 o 
   7   1   5       21.24       25.39     16.99 o 
   8   1   5       48.35       51.82     21.69 o 
  -8   2   5        5.75       -0.13     30.10 o 
  -7   2   5      103.24      109.71     14.38 o 
  -6   2   5       23.73       28.86     11.22 o 
  -5   2   5       24.78       35.38     11.02 o 
  -4   2   5        7.13        7.49      6.78 o 
  -3   2   5      700.55      715.75     11.37 o 
  -2   2   5     1126.55     1120.65     13.09 o 
  -1   2   5     1186.00     1163.07     15.14 o 
   0   2   5     2367.58     2165.32     28.64 o 
   1   2   5     1195.97     1156.54     14.65 o 
   2   2   5     1112.70     1118.19     13.49 o 
   3   2   5      686.75      689.23     11.84 o 
   4   2   5        7.70       16.04      7.66 o 
   5   2   5       23.87       25.99      9.59 o 
   6   2   5       22.91       29.07     11.35 o 
   7   2   5      106.46      111.36     14.84 o 
   8   2   5        6.24        8.83     17.56 o 
  -8   3   5       55.22       52.67     20.31 o 
  -7   3   5       88.43       83.82     17.79 o 
  -6   3   5       42.70       49.37     13.98 o 
  -5   3   5       57.63       52.99     13.87 o 
  -4   3   5      126.79      124.09     10.89 o 
  -3   3   5       91.88       88.39      8.55 o 
  -2   3   5     1061.39     1068.06     13.74 o 
  -1   3   5       77.68       77.11      8.18 o 
   0   3   5     6365.17     6720.15     49.55 o 
   1   3   5       72.75       66.82      6.46 o 
   2   3   5     1058.01     1067.09     14.80 o 
   3   3   5       91.82       85.22      6.36 o 
   4   3   5      121.02      119.58      7.45 o 
   5   3   5       55.00       64.10      8.72 o 
   6   3   5       45.75       48.86      9.88 o 
   7   3   5       86.22       81.81     13.09 o 
   8   3   5       58.53       55.08     18.95 o 
  -7   4   5      127.91      110.85     18.23 o 
  -6   4   5       82.73       75.67     16.29 o 
  -5   4   5      214.75      219.32     12.47 o 
  -4   4   5      172.27      185.26      9.14 o 
  -3   4   5     2008.52     1984.63     18.35 o 
  -2   4   5      781.03      837.56     11.90 o 
  -1   4   5      488.62      507.40     12.66 o 
   0   4   5     1199.60     1265.44     12.42 o 
   1   4   5      498.49      528.78      9.27 o 
   2   4   5      754.67      821.51     10.55 o 
   3   4   5     2021.09     1952.86     21.90 o 
   4   4   5      162.15      170.99      7.66 o 
   5   4   5      217.79      217.60      9.60 o 
   6   4   5       77.47       74.06     10.35 o 
   7   4   5      127.40      103.63     11.53 o 
  -7   5   5       76.12       71.77     21.47 o 
  -6   5   5       55.37       57.52     17.22 o 
  -5   5   5      264.52      275.68     11.08 o 
  -4   5   5      178.98      182.31     11.89 o 
  -3   5   5      321.55      315.08      9.49 o 
  -2   5   5      318.50      308.73      8.21 o 
  -1   5   5       48.51       49.66      5.98 o 
   0   5   5     1303.43     1257.89     36.48 o 
   1   5   5       51.83       55.60      6.50 o 
   2   5   5      322.34      315.28      7.18 o 
   3   5   5      329.54      319.60      7.31 o 
   4   5   5      182.42      189.14      8.46 o 
   5   5   5      269.73      289.42      9.20 o 
   6   5   5       56.59       49.92     10.01 o 
   7   5   5       76.66       72.57     12.54 o 
  -7   6   5       41.19       18.68     21.84 o 
  -6   6   5       38.15       35.72     17.30 o 
  -5   6   5       73.50       72.40     11.39 o 
  -4   6   5        4.36        6.48     10.89 o 
  -3   6   5       99.78       96.99      8.70 o 
  -2   6   5      173.70      173.76      7.34 o 
  -1   6   5      458.65      454.71      8.54 o 
   0   6   5      630.99      611.70     12.12 o 
   1   6   5      461.61      438.81      7.87 o 
   2   6   5      175.76      174.16      7.51 o 
   3   6   5      104.52       96.61      8.05 o 
   4   6   5        4.09        2.15      7.76 o 
   5   6   5       74.49       77.18     11.13 o 
   6   6   5       39.65       33.26     10.17 o 
   7   6   5       42.93       35.74     12.65 o 
  -6   7   5        0.47       -3.33     14.40 o 
  -5   7   5       38.48       34.11     12.16 o 
  -4   7   5      108.90      112.33      9.29 o 
  -3   7   5        7.80        5.94      9.47 o 
  -2   7   5      530.37      560.63     10.97 o 
  -1   7   5       28.65       22.25      6.71 o 
   0   7   5      409.14      394.87     13.95 o 
   1   7   5       30.37       25.91      8.52 o 
   2   7   5      530.67      566.83     11.17 o 
   3   7   5        6.38       12.02      7.74 o 
   4   7   5      105.59      102.26      7.75 o 
   5   7   5       35.98       27.49      9.94 o 
   6   7   5        0.24        1.09     13.31 o 
  -6   8   5       15.16       11.62     17.29 o 
  -5   8   5      229.75      216.27     13.92 o 
  -4   8   5       72.17       71.78     14.10 o 
  -3   8   5      187.98      185.94      8.83 o 
  -2   8   5       93.35      106.44      8.97 o 
  -1   8   5      108.71      120.93      8.19 o 
   0   8   5       11.52        6.87      7.14 o 
   1   8   5      113.65      129.75      7.68 o 
   2   8   5       94.04       95.01      8.20 o 
   3   8   5      195.39      194.29      8.03 o 
   4   8   5       75.62       77.82      9.30 o 
   5   8   5      233.58      247.84     12.19 o 
   6   8   5       17.28       17.56     15.98 o 
  -5   9   5      102.05       95.78     13.89 o 
  -4   9   5       14.52       10.23     16.48 o 
  -3   9   5      147.40      149.09     11.40 o 
  -2   9   5       57.29       44.37     12.04 o 
  -1   9   5      188.73      185.60     10.06 o 
   0   9   5       44.57       34.69      7.43 o 
   1   9   5      186.63      181.13      8.96 o 
   2   9   5       60.96       57.15      9.14 o 
   3   9   5      146.59      150.50     10.32 o 
   4   9   5       16.74       11.12     11.86 o 
   5   9   5      102.12       83.47     11.07 o 
  -4  10   5       39.74       19.55     13.66 o 
  -3  10   5       32.14       27.20     13.46 o 
  -2  10   5      118.52      114.61     11.37 o 
  -1  10   5       46.60       40.00      8.68 o 
   0  10   5      137.39      160.06      9.60 o 
   1  10   5       46.32       34.98     10.97 o 
   2  10   5      117.47       92.80     11.30 o 
   3  10   5       30.74       24.37     12.34 o 
   4  10   5       38.97       22.10     12.64 o 
  -2  11   5       64.29       49.20     13.89 o 
  -1  11   5       15.72        5.13     12.35 o 
   0  11   5      119.52      117.96     12.60 o 
   1  11   5       15.22       -5.54     11.49 o 
   2  11   5       65.54       62.29     13.82 o 
   0   0   6     1710.46     1593.23     22.68 o 
   1   0   6     1108.13     1043.03     12.58 o 
   2   0   6      942.47      938.15     13.04 o 
   3   0   6      176.69      200.48      8.33 o 
   4   0   6      144.96      152.12      9.58 o 
   5   0   6        0.25       -0.10     10.97 o 
   6   0   6        0.03       -0.56     13.44 o 
   7   0   6       28.04       26.75     17.10 o 
   8   0   6       91.53      100.67     21.97 o 
  -8   1   6        5.08        8.68     17.44 o 
  -7   1   6       59.18       59.10     14.25 o 
  -6   1   6       24.40       26.06     11.31 o 
  -5   1   6       10.94        9.52      8.23 o 
  -4   1   6       45.02       36.45      7.74 o 
  -3   1   6      449.14      439.89     10.57 o 
  -2   1   6      301.87      300.63      8.44 o 
  -1   1   6      320.57      327.27      8.80 o 
   0   1   6       21.20       14.92      5.72 o 
   1   1   6      332.11      352.69      9.18 o 
   2   1   6      308.53      307.99     10.05 o 
   3   1   6      445.35      441.26     12.60 o 
   4   1   6       44.09       33.47      8.88 o 
   5   1   6       10.62        8.73      9.71 o 
   6   1   6       25.41       27.97     11.18 o 
   7   1   6       58.60       55.03     17.34 o 
   8   1   6        5.07       -2.85     21.58 o 
  -8   2   6       10.13       -3.98     30.58 o 
  -7   2   6      188.67      192.54     17.90 o 
  -6   2   6       36.97       36.12      9.78 o 
  -5   2   6      590.40      595.49     14.15 o 
  -4   2   6      120.62      112.58      7.73 o 
  -3   2   6      391.34      396.23     10.61 o 
  -2   2   6      274.03      274.14      8.62 o 
  -1   2   6      140.68      148.78      6.79 o 
   0   2   6     2182.83     2040.93     20.88 o 
   1   2   6      138.19      140.04      8.78 o 
   2   2   6      265.64      265.30     11.38 o 
   3   2   6      399.50      394.28     11.92 o 
   4   2   6      115.87      113.47      9.64 o 
   5   2   6      594.07      578.02     14.93 o 
   6   2   6       35.06       36.17     11.37 o 
   7   2   6      187.72      198.97     18.22 o 
   8   2   6       10.46        7.40     17.58 o 
  -8   3   6       19.93       15.57     16.73 o 
  -7   3   6       63.63       55.28     14.52 o 
  -6   3   6      225.33      214.36     13.06 o 
  -5   3   6      326.87      331.66     15.56 o 
  -4   3   6      514.67      521.45     12.10 o 
  -3   3   6      144.21      143.75      9.78 o 
  -2   3   6      796.29      798.09     17.19 o 
  -1   3   6      214.25      222.15      8.94 o 
   0   3   6     2423.39     2609.49     20.27 o 
   1   3   6      229.49      230.90      8.18 o 
   2   3   6      821.85      835.27      9.47 o 
   3   3   6      144.03      135.16      7.83 o 
   4   3   6      529.36      534.40     13.93 o 
   5   3   6      324.16      336.37     11.38 o 
   6   3   6      230.96      233.97     10.87 o 
   7   3   6       62.30       60.35     12.50 o 
   8   3   6       20.95       10.49     18.32 o 
  -7   4   6       64.58       62.53     16.98 o 
  -6   4   6      176.27      175.76     17.63 o 
  -5   4   6      192.65      198.17     14.56 o 
  -4   4   6      134.94      146.64     11.02 o 
  -3   4   6      360.90      370.28     10.98 o 
  -2   4   6      303.49      337.01      9.65 o 
  -1   4   6      379.84      458.29     10.06 o 
   0   4   6       64.35       46.43      6.82 o 
   1   4   6      375.65      442.46      7.35 o 
   2   4   6      314.71      339.99      6.84 o 
   3   4   6      353.83      345.17      7.49 o 
   4   4   6      138.27      142.73      6.30 o 
   5   4   6      190.43      192.44      9.49 o 
   6   4   6      173.76      162.03     11.25 o 
   7   4   6       63.48       66.84     14.38 o 
  -7   5   6       30.48       32.31     17.37 o 
  -6   5   6      161.71      158.05     13.15 o 
  -5   5   6      153.34      157.47     11.30 o 
  -4   5   6      126.57      130.19      9.50 o 
  -3   5   6      354.99      357.28      8.65 o 
  -2   5   6      322.77      308.73      8.80 o 
  -1   5   6     1477.37     1499.79     31.19 o 
   0   5   6      334.92      332.18      8.75 o 
   1   5   6     1472.77     1474.83     12.02 o 
   2   5   6      310.66      292.03      6.47 o 
   3   5   6      356.69      351.64      8.19 o 
   4   5   6      125.11      129.19      7.71 o 
   5   5   6      156.76      162.36      8.68 o 
   6   5   6      158.94      166.73     12.60 o 
   7   5   6       32.59       28.74     15.12 o 
  -7   6   6       99.04      101.08     22.03 o 
  -6   6   6       27.03       15.73     17.41 o 
  -5   6   6      261.28      289.28     15.73 o 
  -4   6   6       61.77       63.78      9.85 o 
  -3   6   6      269.11      276.75     11.94 o 
  -2   6   6       41.11       40.05      8.83 o 
  -1   6   6       27.63       26.77      6.85 o 
   0   6   6       26.89       33.47      6.76 o 
   1   6   6       30.38       33.75      6.23 o 
   2   6   6       41.16       46.65      5.85 o 
   3   6   6      272.51      273.86      7.68 o 
   4   6   6       58.07       62.13      7.43 o 
   5   6   6      264.04      291.53     10.93 o 
   6   6   6       25.43       17.01     12.27 o 
   7   6   6      100.31       88.78     12.03 o 
  -6   7   6       29.26       26.21     14.82 o 
  -5   7   6       40.44       37.56     12.26 o 
  -4   7   6      145.38      143.06      8.71 o 
  -3   7   6      105.82       97.39     10.02 o 
  -2   7   6      224.84      228.80     10.55 o 
  -1   7   6       21.86       15.94      7.71 o 
   0   7   6       10.11        3.77      7.05 o 
   1   7   6       24.60       19.17      7.75 o 
   2   7   6      221.48      218.37      8.56 o 
   3   7   6      110.14      111.58      7.63 o 
   4   7   6      141.60      134.73      8.04 o 
   5   7   6       41.01       35.53      9.28 o 
   6   7   6       27.99       21.08     13.51 o 
  -5   8   6        8.90       12.88     14.81 o 
  -4   8   6        4.45        3.63     13.86 o 
  -3   8   6      108.54      113.87     11.31 o 
  -2   8   6       72.24       98.89      9.96 o 
  -1   8   6      190.27      196.12      8.58 o 
   0   8   6       24.41       39.11      7.88 o 
   1   8   6      188.06      190.44      9.12 o 
   2   8   6       69.72       89.85      8.91 o 
   3   8   6      108.60      124.75      9.92 o 
   4   8   6        3.87        5.25      9.78 o 
   5   8   6        9.34        2.01     11.24 o 
  -5   9   6       20.87       20.23     17.65 o 
  -4   9   6      127.18      119.44     13.73 o 
  -3   9   6       49.01       52.04     12.24 o 
  -2   9   6      231.06      238.92     12.68 o 
  -1   9   6      326.21      317.15     10.00 o 
   0   9   6      372.96      366.61      9.94 o 
   1   9   6      328.04      336.21     11.63 o 
   2   9   6      229.45      222.73      9.18 o 
   3   9   6       50.67       43.24      9.31 o 
   4   9   6      124.79      117.48     10.85 o 
   5   9   6       19.95       14.79     12.57 o 
  -4  10   6        5.62        2.58     25.45 o 
  -3  10   6       65.90       58.80     13.72 o 
  -2  10   6       78.98       68.26     13.16 o 
  -1  10   6       28.42       16.65      9.27 o 
   0  10   6      240.83      238.72     10.45 o 
   1  10   6       30.62       19.24      9.29 o 
   2  10   6       81.02       71.15     12.85 o 
   3  10   6       69.69       79.29     10.81 o 
  -2  11   6       36.91       33.01     13.87 o 
  -1  11   6       25.71       12.69     11.53 o 
   0  11   6        4.51        8.04     11.36 o 
   1  11   6       25.42        7.94     13.61 o 
   2  11   6       36.96       32.02     14.00 o 
   1   0   7      600.61      553.85      9.80 o 
   2   0   7      324.72      340.68      9.58 o 
   3   0   7     2338.50     2267.74     17.30 o 
   4   0   7        8.71       13.73      7.86 o 
   5   0   7      581.32      596.70     16.68 o 
   6   0   7        0.26        3.18     11.13 o 
   7   0   7      130.78      114.71     17.79 o 
   8   0   7       24.42        7.58     21.75 o 
  -8   1   7       54.78       46.36     21.73 o 
  -7   1   7       29.95       23.14     17.31 o 
  -6   1   7        6.12        7.57     11.13 o 
  -5   1   7       29.64       35.91      8.14 o 
  -4   1   7      280.90      274.13      8.83 o 
  -3   1   7       96.28       98.52      7.05 o 
  -2   1   7      271.85      242.04      7.39 o 
  -1   1   7     3080.92     3069.46     31.40 o 
   0   1   7     3340.70     3368.19     40.71 o 
   1   1   7     3073.81     3078.58     28.68 o 
   2   1   7      271.04      244.88     10.04 o 
   3   1   7       95.44      101.13     10.12 o 
   4   1   7      292.64      302.48     13.77 o 
   5   1   7       29.90       37.61     11.12 o 
   6   1   7        7.54        5.90     13.63 o 
   7   1   7       30.16       27.00     17.21 o 
   8   1   7       56.03       43.96     21.72 o 
  -8   2   7       87.93       77.53     22.39 o 
  -7   2   7        9.40       -0.03     14.41 o 
  -6   2   7      168.30      180.18     11.18 o 
  -5   2   7       26.69       22.54      8.57 o 
  -4   2   7       45.16       48.12      6.50 o 
  -3   2   7       20.00       18.46      6.27 o 
  -2   2   7      859.41      847.83      9.57 o 
  -1   2   7      149.85      151.88      7.17 o 
   0   2   7     2377.24     2227.69     18.44 o 
   1   2   7      148.98      150.07      9.49 o 
   2   2   7      885.12      869.96     13.92 o 
   3   2   7       19.45       15.03      8.07 o 
   4   2   7       46.13       51.68     10.85 o 
   5   2   7       26.35       21.02     10.95 o 
   6   2   7      166.88      176.97     14.84 o 
   7   2   7        9.37        4.55     14.11 o 
   8   2   7       84.22       73.89     22.14 o 
  -7   3   7       48.86       42.15     13.21 o 
  -6   3   7       76.73       71.53     12.50 o 
  -5   3   7       16.21       13.56     13.50 o 
  -4   3   7      406.79      398.78     12.26 o 
  -3   3   7      481.20      513.44     11.41 o 
  -2   3   7      669.52      640.04     11.27 o 
  -1   3   7     2166.16     2230.17     15.11 o 
   0   3   7     1332.39     1385.31     17.36 o 
   1   3   7     2167.40     2243.34     15.00 o 
   2   3   7      668.68      615.13     20.45 o 
   3   3   7      476.52      509.35     10.88 o 
   4   3   7      411.23      400.68     11.02 o 
   5   3   7       17.07       12.82     13.62 o 
   6   3   7       76.65       80.55     13.63 o 
   7   3   7       51.20       42.30     14.35 o 
  -7   4   7        5.60       -1.54     21.07 o 
  -6   4   7        2.67        2.22     16.79 o 
  -5   4   7      245.73      246.03     14.82 o 
  -4   4   7       34.94       39.29      9.61 o 
  -3   4   7      721.77      713.70     12.68 o 
  -2   4   7      126.47      129.35      8.46 o 
  -1   4   7      516.46      515.48     16.08 o 
   0   4   7       31.34       28.58      5.97 o 
   1   4   7      511.71      500.91      8.80 o 
   2   4   7      124.86      123.37      5.97 o 
   3   4   7      713.54      714.88      9.24 o 
   4   4   7       35.06       40.98      7.74 o 
   5   4   7      242.06      237.45      8.01 o 
   6   4   7        2.66       -2.05     13.71 o 
   7   4   7        4.99       -2.16     14.88 o 
  -7   5   7       13.84       11.18     17.53 o 
  -6   5   7       45.26       45.63     14.13 o 
  -5   5   7        8.49        8.52     12.23 o 
  -4   5   7      195.44      207.26      9.85 o 
  -3   5   7      112.32      111.64      8.19 o 
  -2   5   7      199.07      187.54      9.18 o 
  -1   5   7      771.51      801.50     11.49 o 
   0   5   7      434.71      443.53      9.97 o 
   1   5   7      773.98      781.01      9.72 o 
   2   5   7      201.67      184.35      6.25 o 
   3   5   7      111.46      112.24      6.22 o 
   4   5   7      194.24      199.88      7.18 o 
   5   5   7        8.47        9.81      8.70 o 
   6   5   7       45.42       40.15     12.19 o 
   7   5   7       13.95       21.46     17.47 o 
  -6   6   7       76.36       76.45     13.76 o 
  -5   6   7       19.56       21.37     13.79 o 
  -4   6   7       29.44       29.88      8.67 o 
  -3   6   7        4.04        4.45      9.35 o 
  -2   6   7      145.10      145.27      9.97 o 
  -1   6   7       23.26       28.68      7.50 o 
   0   6   7      258.14      245.14      6.60 o 
   1   6   7       22.85       25.71      5.76 o 
   2   6   7      137.41      136.77      6.78 o 
   3   6   7        3.44        3.31      6.24 o 
   4   6   7       29.44       27.95      8.68 o 
   5   6   7       19.25       13.96      9.27 o 
   6   6   7       76.82       72.44     11.54 o 
  -6   7   7        5.47       -1.00     15.31 o 
  -5   7   7       12.56        2.91     14.06 o 
  -4   7   7       75.60       78.55     12.15 o 
  -3   7   7      247.26      243.77     11.95 o 
  -2   7   7      135.04      129.90     10.05 o 
  -1   7   7      723.07      730.94     12.47 o 
   0   7   7      159.13      159.27      8.25 o 
   1   7   7      721.30      740.75     10.86 o 
   2   7   7      134.72      132.68      6.88 o 
   3   7   7      247.79      236.02      7.60 o 
   4   7   7       74.38       77.46      8.63 o 
   5   7   7       12.52        8.64      9.19 o 
   6   7   7        5.10        1.77     13.49 o 
  -5   8   7      175.01      169.61     17.84 o 
  -4   8   7       52.22       38.00     14.08 o 
  -3   8   7      274.10      304.71     12.91 o 
  -2   8   7      142.10      131.44      9.27 o 
  -1   8   7       67.82       61.43      8.82 o 
   0   8   7      182.78      171.00      9.16 o 
   1   8   7       70.13       65.04      7.97 o 
   2   8   7      142.61      135.41      7.70 o 
   3   8   7      278.66      296.26     10.54 o 
   4   8   7       52.21       35.03      9.31 o 
   5   8   7      177.57      168.23     13.88 o 
  -4   9   7      219.55      222.34     15.55 o 
  -3   9   7       16.34        3.04     10.99 o 
  -2   9   7      171.52      161.26     11.39 o 
  -1   9   7        2.79       -2.37      9.83 o 
   0   9   7       66.88       54.28      9.88 o 
   1   9   7        2.43       -0.16      9.02 o 
   2   9   7      164.29      154.18     10.32 o 
   3   9   7       16.88       15.70      9.97 o 
   4   9   7      213.35      202.97     12.71 o 
  -3  10   7       14.61        7.24     13.44 o 
  -2  10   7       18.20       24.39     17.17 o 
  -1  10   7        6.72        6.95     12.50 o 
   0  10   7       61.35       74.65     12.45 o 
   1  10   7        7.12        7.15      9.34 o 
   2  10   7       17.61       20.40     12.14 o 
   3  10   7       15.28        3.48     11.45 o 
  -1  11   7       22.28        1.09     17.68 o 
   0  11   7        5.47       -7.91     12.38 o 
   1  11   7       23.46        6.30     11.61 o 
   0   0   8        1.08        1.10      9.80 o 
   1   0   8      601.19      617.49     11.23 o 
   2   0   8     1088.99     1258.27     13.47 o 
   3   0   8        2.45        7.51      6.86 o 
   4   0   8       82.68       93.20      8.51 o 
   5   0   8        5.81        6.80     11.81 o 
   6   0   8      292.34      280.21     13.23 o 
   7   0   8        1.80        3.97     14.06 o 
   8   0   8       48.87       45.12     18.01 o 
  -8   1   8      139.68      103.73     18.57 o 
  -7   1   8       41.63       33.31     17.34 o 
  -6   1   8      508.53      543.42     15.12 o 
  -5   1   8       71.20       65.85      9.21 o 
  -4   1   8      479.42      480.77     10.21 o 
  -3   1   8       56.91       47.23      6.70 o 
  -2   1   8      109.75      123.44      7.78 o 
  -1   1   8       12.32        8.43      6.89 o 
   0   1   8      271.20      298.29      9.29 o 
   1   1   8       11.10        7.11      6.34 o 
   2   1   8      102.95      117.21      8.83 o 
   3   1   8       54.80       46.71      7.91 o 
   4   1   8      471.85      464.87     10.70 o 
   5   1   8       70.06       67.49     13.66 o 
   6   1   8      508.87      533.72     16.76 o 
   7   1   8       41.92       37.14     17.54 o 
   8   1   8      141.50      110.52     18.50 o 
  -7   2   8      142.24      140.88     11.97 o 
  -6   2   8      215.43      210.49     11.75 o 
  -5   2   8      412.93      420.56     11.63 o 
  -4   2   8      403.05      399.84      8.99 o 
  -3   2   8      441.48      453.99      7.96 o 
  -2   2   8     2013.85     2116.56     17.31 o 
  -1   2   8       21.24       19.91      5.52 o 
   0   2   8      378.41      413.88     10.87 o 
   1   2   8       22.48       23.17      7.39 o 
   2   2   8     1994.00     2073.37     16.65 o 
   3   2   8      449.67      478.11     11.52 o 
   4   2   8      395.36      403.15     11.94 o 
   5   2   8      415.52      419.68     13.77 o 
   6   2   8      210.63      201.98     14.92 o 
   7   2   8      141.59      144.97     17.89 o 
  -7   3   8        0.15        2.84     14.82 o 
  -6   3   8        6.94        4.55     11.88 o 
  -5   3   8      115.33      118.65     11.64 o 
  -4   3   8       11.10       15.23      8.55 o 
  -3   3   8      578.06      586.54     10.53 o 
  -2   3   8      121.98      118.15      6.97 o 
  -1   3   8      736.99      768.15     10.57 o 
   0   3   8      100.02      109.12      7.61 o 
   1   3   8      738.39      732.69     30.53 o 
   2   3   8      120.61      118.57      8.33 o 
   3   3   8      585.41      591.84     10.49 o 
   4   3   8       11.17       17.16     11.06 o 
   5   3   8      119.52      140.31     11.83 o 
   6   3   8        8.71        8.46     13.72 o 
   7   3   8        0.29        0.14     16.57 o 
  -7   4   8       33.21       27.73     15.80 o 
  -6   4   8       22.31       21.64     17.05 o 
  -5   4   8       68.31       74.19     13.79 o 
  -4   4   8        9.53       13.30      9.40 o 
  -3   4   8      172.17      168.66      9.59 o 
  -2   4   8      202.14      193.19      8.71 o 
  -1   4   8      161.27      159.46      6.68 o 
   0   4   8      212.88      230.23      7.43 o 
   1   4   8      168.02      160.50      6.60 o 
   2   4   8      198.12      192.67      7.77 o 
   3   4   8      173.33      154.34      6.69 o 
   4   4   8        8.88        9.32      7.96 o 
   5   4   8       67.52       63.04      9.95 o 
   6   4   8       23.17       22.86     10.70 o 
   7   4   8       32.77       31.51     17.36 o 
  -7   5   8        9.24       20.26     21.37 o 
  -6   5   8       31.82       33.94     14.08 o 
  -5   5   8       19.72       15.44      9.31 o 
  -4   5   8       21.62       14.23      9.64 o 
  -3   5   8      398.37      399.45      9.85 o 
  -2   5   8       56.97       53.19      7.77 o 
  -1   5   8     1405.27     1416.26     13.63 o 
   0   5   8       76.12       71.00      5.75 o 
   1   5   8     1404.37     1410.86     27.19 o 
   2   5   8       59.19       59.28      5.92 o 
   3   5   8      396.57      405.19      8.62 o 
   4   5   8       22.00       27.84      7.80 o 
   5   5   8       18.18       10.91      8.59 o 
   6   5   8       31.86       25.24     12.32 o 
   7   5   8        8.93        4.03     13.67 o 
  -6   6   8      121.16      119.10     15.39 o 
  -5   6   8      175.38      191.60     11.91 o 
  -4   6   8      221.04      234.06     12.24 o 
  -3   6   8      102.14      113.70      9.89 o 
  -2   6   8      245.22      251.87     10.49 o 
  -1   6   8       48.40       56.83      7.78 o 
   0   6   8        0.68       -1.59      7.36 o 
   1   6   8       47.89       52.74      5.97 o 
   2   6   8      252.80      264.71      8.54 o 
   3   6   8       98.06      100.59      8.09 o 
   4   6   8      228.23      224.75      7.43 o 
   5   6   8      173.57      177.93     10.39 o 
   6   6   8      124.21      116.99     13.67 o 
  -6   7   8       68.77       54.19     18.73 o 
  -5   7   8       38.49       32.13     14.25 o 
  -4   7   8      207.74      226.77     14.51 o 
  -3   7   8       17.78       17.57      9.67 o 
  -2   7   8      114.77      125.87      9.96 o 
  -1   7   8       26.21       17.81     11.05 o 
   0   7   8       11.88       13.59     10.91 o 
   1   7   8       24.26       32.66      7.81 o 
   2   7   8      114.12      113.66      7.57 o 
   3   7   8       15.99       15.86      7.32 o 
   4   7   8      206.76      218.41      9.12 o 
   5   7   8       37.65       31.46     10.10 o 
   6   7   8       68.42       66.16     13.79 o 
  -5   8   8        4.44       10.01     13.39 o 
  -4   8   8        9.81        6.72     10.94 o 
  -3   8   8       89.37       86.03     11.04 o 
  -2   8   8       74.42       70.83      9.90 o 
  -1   8   8       89.75       91.52      9.03 o 
   0   8   8      282.03      303.08     10.77 o 
   1   8   8       90.61       94.87      8.18 o 
   2   8   8       76.17       71.19      8.19 o 
   3   8   8       90.80       90.73      9.26 o 
   4   8   8       10.31        7.36      9.25 o 
   5   8   8        4.68        5.98     12.30 o 
  -4   9   8       15.73        4.47     17.43 o 
  -3   9   8       56.61       39.88     11.17 o 
  -2   9   8       93.03       85.89     12.41 o 
  -1   9   8      322.45      340.80     11.99 o 
   0   9   8      167.51      185.28     12.57 o 
   1   9   8      321.42      336.95     10.87 o 
   2   9   8       95.63       78.63      8.80 o 
   3   9   8       55.76       44.71      8.36 o 
   4   9   8       16.88        7.28     10.07 o 
  -3  10   8       98.90       94.53     13.96 o 
  -2  10   8        1.34        1.34     13.43 o 
  -1  10   8       24.39       17.34     13.29 o 
   0  10   8        2.73       -0.40     12.04 o 
   1  10   8       25.04       16.23     12.16 o 
   2  10   8        1.65        4.55      9.96 o 
   3  10   8      100.25       83.43     12.68 o 
   0  11   8        0.01       -9.01     13.10 o 
   1   0   9      418.97      380.70      8.31 o 
   2   0   9        0.14       -1.63      6.86 o 
   3   0   9     1451.23     1459.57     13.90 o 
   4   0   9        9.02        3.65      6.68 o 
   5   0   9       26.64       34.90     10.76 o 
   6   0   9        6.84        2.33      9.80 o 
   7   0   9        0.56       -0.89     14.24 o 
  -7   1   9       10.64        3.33     14.21 o 
  -6   1   9       57.64       66.25     12.24 o 
  -5   1   9       26.38       23.62      8.95 o 
  -4   1   9      851.56      866.28     12.65 o 
  -3   1   9      488.65      508.14      8.41 o 
  -2   1   9     1617.61     1587.54     88.24 o 
  -1   1   9     1154.09     1156.14     12.08 o 
   0   1   9     6483.02     7041.14     29.39 o 
   1   1   9     1164.25     1171.03     25.04 o 
   2   1   9     1609.61     1647.44     31.79 o 
   3   1   9      502.36      532.37     11.29 o 
   4   1   9      836.39      856.45     12.66 o 
   5   1   9       29.56       34.05     11.11 o 
   6   1   9       54.38       58.87     16.25 o 
   7   1   9        9.55        9.86     14.13 o 
  -7   2   9       61.38       55.50     12.78 o 
  -6   2   9      288.34      306.91     12.48 o 
  -5   2   9      130.73      129.41      9.23 o 
  -4   2   9      449.29      475.59     10.26 o 
  -3   2   9      221.23      221.06      6.69 o 
  -2   2   9      303.56      324.67      7.12 o 
  -1   2   9      930.09      851.97     17.47 o 
   0   2   9        0.45        9.06      5.61 o 
   1   2   9      929.33      901.10     12.40 o 
   2   2   9      289.76      309.50      9.54 o 
   3   2   9      216.40      212.77      9.02 o 
   4   2   9      446.42      446.17     19.02 o 
   5   2   9      128.74      126.10     10.37 o 
   6   2   9      291.56      292.72     13.67 o 
   7   2   9       58.96       54.15     19.44 o 
  -7   3   9       31.34       25.21     18.43 o 
  -6   3   9       25.96       28.82     13.91 o 
  -5   3   9       58.03       61.23      9.95 o 
  -4   3   9      201.12      210.67      9.63 o 
  -3   3   9      184.24      195.08      7.32 o 
  -2   3   9      650.18      617.31      9.95 o 
  -1   3   9     1145.07     1132.73     10.96 o 
   0   3   9        0.54        3.29      5.38 o 
   1   3   9     1138.79     1140.12     13.09 o 
   2   3   9      641.81      612.71     11.00 o 
   3   3   9      186.76      198.05      9.77 o 
   4   3   9      197.31      207.64     12.10 o 
   5   3   9       59.99       65.20     11.42 o 
   6   3   9       26.37       21.44     13.93 o 
   7   3   9       30.67       21.25     12.34 o 
  -7   4   9       12.46        4.83     15.17 o 
  -6   4   9       19.75       17.63     12.15 o 
  -5   4   9      217.65      231.21     10.86 o 
  -4   4   9      117.53      125.70     10.27 o 
  -3   4   9      150.02      150.59      7.03 o 
  -2   4   9      224.13      222.49      7.33 o 
  -1   4   9      139.98      143.02      6.88 o 
   0   4   9      171.16      183.68      7.51 o 
   1   4   9      139.34      131.63      6.43 o 
   2   4   9      231.41      226.04      7.39 o 
   3   4   9      149.99      151.26      6.97 o 
   4   4   9      119.51      121.44      9.05 o 
   5   4   9      217.75      217.37      9.81 o 
   6   4   9       20.39       19.13     12.06 o 
   7   4   9       12.25        6.20     15.13 o 
  -7   5   9       18.93        5.10     18.88 o 
  -6   5   9       56.71       50.40     12.66 o 
  -5   5   9      171.52      184.83     15.77 o 
  -4   5   9      151.96      147.03     11.87 o 
  -3   5   9       93.84      101.79      8.88 o 
  -2   5   9      385.30      398.55      9.72 o 
  -1   5   9      405.21      409.81      7.77 o 
   0   5   9       98.71      103.78      6.63 o 
   1   5   9      407.28      434.23      9.98 o 
   2   5   9      379.16      372.29      7.62 o 
   3   5   9       89.80      101.25      8.82 o 
   4   5   9      150.01      152.54      8.54 o 
   5   5   9      167.18      188.26     13.27 o 
   6   5   9       54.65       50.70     11.30 o 
   7   5   9       18.80       24.69     18.21 o 
  -6   6   9       31.22       34.96     17.40 o 
  -5   6   9       23.24       19.08     12.07 o 
  -4   6   9       32.55       39.74      9.89 o 
  -3   6   9       13.20        7.95      8.59 o 
  -2   6   9       31.63       31.00      9.58 o 
  -1   6   9      145.05      147.08      8.37 o 
   0   6   9      137.07      143.12      8.90 o 
   1   6   9      142.67      140.57      8.15 o 
   2   6   9       32.74       33.66      7.78 o 
   3   6   9       14.35       10.89      8.58 o 
   4   6   9       31.24       25.00      8.08 o 
   5   6   9       24.08       28.54     10.19 o 
   6   6   9       31.38       24.23     17.44 o 
  -6   7   9        1.94        1.88     15.24 o 
  -5   7   9       56.02       57.55     15.39 o 
  -4   7   9       64.15       71.36     10.02 o 
  -3   7   9      207.19      216.12      9.70 o 
  -2   7   9      240.50      243.43      9.81 o 
  -1   7   9      289.87      282.35      9.03 o 
   0   7   9      578.14      637.76     12.98 o 
   1   7   9      289.79      294.59      7.85 o 
   2   7   9      239.40      235.50      8.56 o 
   3   7   9      202.82      205.79      7.68 o 
   4   7   9       65.67       64.64      9.31 o 
   5   7   9       53.64       54.52     10.60 o 
   6   7   9        1.74        9.59     15.24 o 
  -5   8   9       34.35       24.13     15.21 o 
  -4   8   9       66.45       63.00     12.94 o 
  -3   8   9      119.53      128.75     12.38 o 
  -2   8   9       49.78       46.61     13.82 o 
  -1   8   9       27.52       26.22      9.79 o 
   0   8   9       48.05       47.79      9.81 o 
   1   8   9       25.87       23.63      8.01 o 
   2   8   9       53.68       46.00      8.52 o 
   3   8   9      117.32      123.33      8.88 o 
   4   8   9       67.85       60.28      8.47 o 
   5   8   9       33.28       24.02     12.50 o 
  -4   9   9        5.34       -4.19     13.57 o 
  -3   9   9       82.84       72.84     13.49 o 
  -2   9   9        2.85        5.41     12.14 o 
  -1   9   9       16.74       13.01     12.06 o 
   0   9   9       21.77       27.87     12.02 o 
   1   9   9       16.78        9.53      9.09 o 
   2   9   9        2.86        7.98      9.16 o 
   3   9   9       81.87       70.81     11.37 o 
   4   9   9        5.96       -6.85     11.53 o 
  -3  10   9       38.29       37.17     16.48 o 
  -2  10   9       37.69       13.62     15.34 o 
  -1  10   9      113.82      144.12     17.57 o 
   0  10   9       57.91       34.76     17.22 o 
   1  10   9      112.56      134.44     11.02 o 
   2  10   9       37.68       28.25     11.45 o 
   3  10   9       37.10       36.10     16.69 o 
   0   0  10        0.22        3.25     11.01 o 
   1   0  10       48.74       27.47      6.01 o 
   2   0  10      465.18      479.48      8.90 o 
   3   0  10      106.42      113.66      9.27 o 
   4   0  10      110.98      120.55     10.37 o 
   5   0  10       24.24       21.10      8.46 o 
   6   0  10       58.16       48.01     14.12 o 
   7   0  10      186.52      197.87     17.97 o 
  -7   1  10       98.10       94.27     21.43 o 
  -6   1  10       13.67       10.24     13.73 o 
  -5   1  10       99.16      103.77     10.54 o 
  -4   1  10      230.95      231.54      9.62 o 
  -3   1  10     1084.14     1076.81     10.49 o 
  -2   1  10     1076.10     1097.42     11.62 o 
  -1   1  10      268.83      273.86      7.44 o 
   0   1  10     1513.39     1657.13     12.93 o 
   1   1  10      265.00      265.69      7.06 o 
   2   1  10     1095.05     1110.27     37.46 o 
   3   1  10     1077.77     1059.98     20.28 o 
   4   1  10      235.33      229.68      9.70 o 
   5   1  10       94.53      103.02     10.58 o 
   6   1  10       12.19        8.84     13.93 o 
   7   1  10       97.15       91.25     17.53 o 
  -7   2  10       28.79       27.56     17.92 o 
  -6   2  10       31.94       35.86     11.18 o 
  -5   2  10       22.21       26.17      8.02 o 
  -4   2  10      149.17      160.33      8.34 o 
  -3   2  10       62.07       64.10      5.99 o 
  -2   2  10      191.03      191.69      6.12 o 
  -1   2  10      666.11      712.84      9.27 o 
   0   2  10       10.45       10.11      6.25 o 
   1   2  10      670.09      731.74     10.77 o 
   2   2  10      200.91      203.58      7.55 o 
   3   2  10       63.61       68.24      7.14 o 
   4   2  10      148.61      143.97     11.65 o 
   5   2  10       23.35       30.44     11.22 o 
   6   2  10       34.41       32.71     14.01 o 
   7   2  10       29.60       27.35     14.95 o 
  -7   3  10        4.10        2.58     15.13 o 
  -6   3  10        4.84       -0.13     12.10 o 
  -5   3  10      290.41      297.08     11.30 o 
  -4   3  10      108.18      112.75      7.85 o 
  -3   3  10      111.89      106.55      5.86 o 
  -2   3  10      503.97      492.54     12.96 o 
  -1   3  10       82.93       99.07      6.69 o 
   0   3  10      893.17      950.05     10.29 o 
   1   3  10       84.08       93.34      6.76 o 
   2   3  10      496.05      486.92     10.39 o 
   3   3  10      122.37      128.02      8.46 o 
   4   3  10      104.82      109.15     11.46 o 
   5   3  10      297.37      299.02     11.62 o 
   6   3  10        5.62        8.65     11.99 o 
   7   3  10        4.77       -0.65     21.29 o 
  -7   4  10       33.35       27.83     17.78 o 
  -6   4  10       24.21       21.89     12.28 o 
  -5   4  10       45.51       47.79     11.13 o 
  -4   4  10      199.89      199.70      9.46 o 
  -3   4  10       76.90       80.46      8.81 o 
  -2   4  10       89.12       91.67      7.08 o 
  -1   4  10      500.32      481.10     12.59 o 
   0   4  10      192.49      175.99      6.59 o 
   1   4  10      504.13      475.91      8.32 o 
   2   4  10       90.92       97.02      6.70 o 
   3   4  10       82.92       84.00      8.74 o 
   4   4  10      202.82      220.37     10.52 o 
   5   4  10       46.14       43.58      9.49 o 
   6   4  10       24.24       13.56     12.28 o 
   7   4  10       33.71       30.14     15.35 o 
  -6   5  10       89.16       62.91     17.45 o 
  -5   5  10      187.04      189.33     10.92 o 
  -4   5  10      344.40      360.81      9.51 o 
  -3   5  10       54.21       49.23      8.02 o 
  -2   5  10     1227.42     1233.32     11.68 o 
  -1   5  10      102.61      103.64      6.66 o 
   0   5  10     1481.81     1397.93     23.34 o 
   1   5  10      101.53       98.79      6.61 o 
   2   5  10     1242.39     1256.93     12.05 o 
   3   5  10       51.07       52.91      7.97 o 
   4   5  10      347.65      352.58     10.14 o 
   5   5  10      185.65      195.70     11.99 o 
   6   5  10       86.24       70.48     17.40 o 
  -6   6  10       93.41       92.75     15.55 o 
  -5   6  10       51.85       55.72     12.75 o 
  -4   6  10      425.56      442.72     13.75 o 
  -3   6  10       55.18       63.46      9.82 o 
  -2   6  10      301.25      282.68     12.78 o 
  -1   6  10       42.19       44.89      7.87 o 
   0   6  10      268.23      260.57      8.11 o 
   1   6  10       41.43       40.82      7.22 o 
   2   6  10      315.95      297.03      8.86 o 
   3   6  10       53.67       55.11      8.07 o 
   4   6  10      445.40      489.14     12.23 o 
   5   6  10       51.42       50.48     10.09 o 
   6   6  10       99.42       95.12     14.04 o 
  -5   7  10       59.21       70.37     13.98 o 
  -4   7  10       23.17       11.95     12.15 o 
  -3   7  10      253.85      277.26     11.74 o 
  -2   7  10       27.80       33.49      9.77 o 
  -1   7  10      169.95      163.57     11.36 o 
   0   7  10       15.05       30.96      7.89 o 
   1   7  10      164.75      159.29      8.35 o 
   2   7  10       29.39       25.88      6.98 o 
   3   7  10      248.63      270.77     10.58 o 
   4   7  10       24.39       16.47      9.91 o 
   5   7  10       57.63       58.45     13.46 o 
  -5   8  10        9.68        1.39     18.21 o 
  -4   8  10        1.89        3.14     17.09 o 
  -3   8  10       83.81       75.34     10.29 o 
  -2   8  10       10.12        8.31     10.65 o 
  -1   8  10      155.87      165.50     12.35 o 
   0   8  10        0.35        3.69      8.32 o 
   1   8  10      160.10      165.45     10.17 o 
   2   8  10        9.93       14.65     11.87 o 
   3   8  10       85.15       83.65     10.12 o 
   4   8  10        1.92       -0.79     12.16 o 
   5   8  10        9.36       12.60     12.71 o 
  -4   9  10       12.33        9.08     13.78 o 
  -3   9  10       41.63       30.12     17.37 o 
  -2   9  10      108.66       99.36     15.92 o 
  -1   9  10       53.68       37.94     12.34 o 
   0   9  10      225.85      191.75     12.07 o 
   1   9  10       53.32       54.97     10.01 o 
   2   9  10      109.02      105.88     13.19 o 
   3   9  10       41.98       44.98     10.67 o 
   4   9  10       12.19        6.93     12.73 o 
  -2  10  10       49.32       40.34     12.56 o 
  -1  10  10       23.03       10.95     13.54 o 
   0  10  10       48.67       44.26     12.40 o 
   1  10  10       23.06       15.91     12.38 o 
   2  10  10       47.85       42.83     12.47 o 
   1   0  11      179.29      173.79      6.76 o 
   2   0  11      151.78      158.13      7.10 o 
   3   0  11       10.11        9.13      7.58 o 
   4   0  11      388.62      414.64     11.28 o 
   5   0  11       79.53       77.86      9.05 o 
   6   0  11      145.87      134.07     14.37 o 
   7   0  11        3.76       -0.16     15.01 o 
  -7   1  11       40.65       45.57     21.37 o 
  -6   1  11       75.70       86.07     11.88 o 
  -5   1  11      239.92      243.32      9.15 o 
  -4   1  11       46.41       52.31      8.63 o 
  -3   1  11      368.15      368.18      7.74 o 
  -2   1  11      348.95      336.19      7.96 o 
  -1   1  11      197.01      196.10      7.73 o 
   0   1  11      877.14      851.85     10.39 o 
   1   1  11      203.66      201.47      6.92 o 
   2   1  11      349.31      337.99     13.69 o 
   3   1  11      360.44      353.96     10.61 o 
   4   1  11       45.43       55.66      8.62 o 
   5   1  11      233.99      241.16     10.83 o 
   6   1  11       78.56       73.06     17.27 o 
   7   1  11       40.79       32.32     17.57 o 
  -7   2  11       64.71       65.00     18.09 o 
  -6   2  11        8.05        5.62     12.09 o 
  -5   2  11      124.28      127.00      8.04 o 
  -4   2  11       10.19       11.40      6.67 o 
  -3   2  11       52.67       57.32      5.97 o 
  -2   2  11       99.22      106.48      5.56 o 
  -1   2  11      260.78      230.16      7.92 o 
   0   2  11      118.70      111.12      6.23 o 
   1   2  11      251.29      227.98      8.08 o 
   2   2  11      101.62      109.90      7.44 o 
   3   2  11       58.04       60.49      7.99 o 
   4   2  11       10.30       14.81      9.89 o 
   5   2  11      125.98      125.50     10.75 o 
   6   2  11        8.13        2.72     16.98 o 
   7   2  11       64.55       64.63     17.71 o 
  -7   3  11       15.98       16.94     18.67 o 
  -6   3  11       84.63       90.90     12.62 o 
  -5   3  11      110.87      110.88      8.54 o 
  -4   3  11        1.39        0.59      7.36 o 
  -3   3  11      125.89      137.37      8.13 o 
  -2   3  11       74.51       69.06      5.66 o 
  -1   3  11       45.72       46.51      6.80 o 
   0   3  11       83.58       93.33      6.47 o 
   1   3  11       44.39       48.30      7.62 o 
   2   3  11       68.17       62.45      7.07 o 
   3   3  11      121.58      128.17     10.08 o 
   4   3  11        1.12        0.92     10.96 o 
   5   3  11      109.82      121.78     12.36 o 
   6   3  11       84.58       77.54     14.43 o 
   7   3  11       16.92        8.55     21.53 o 
  -6   4  11      318.65      307.52     14.42 o 
  -5   4  11       15.68       11.17     11.36 o 
  -4   4  11      806.29      838.54     12.19 o 
  -3   4  11      186.01      197.80      8.76 o 
  -2   4  11      706.18      703.47     16.29 o 
  -1   4  11        9.34        3.48      5.72 o 
   0   4  11      134.23      144.26      7.29 o 
   1   4  11        8.67        5.54      5.30 o 
   2   4  11      695.30      718.91     10.99 o 
   3   4  11      184.56      176.44      7.88 o 
   4   4  11      790.95      802.59     11.29 o 
   5   4  11       15.88        8.87     11.07 o 
   6   4  11      314.09      309.83     12.79 o 
   7   4  11        8.29       14.85     25.18 o 
  -6   5  11      312.10      307.32     16.27 o 
  -5   5  11      113.00      118.72     13.03 o 
  -4   5  11      463.40      468.97     10.62 o 
  -3   5  11      287.68      308.35      9.79 o 
  -2   5  11      624.87      620.53     13.78 o 
  -1   5  11      109.08      106.69      7.53 o 
   0   5  11      683.57      706.80     10.96 o 
   1   5  11      106.81       99.94      8.80 o 
   2   5  11      615.75      610.51      9.50 o 
   3   5  11      282.83      294.53      9.11 o 
   4   5  11      458.64      447.70      9.86 o 
   5   5  11      108.85      105.54     11.70 o 
   6   5  11      313.33      311.06     18.35 o 
  -6   6  11      122.67       99.36     15.76 o 
  -5   6  11        2.94        5.29     11.17 o 
  -4   6  11      128.94      118.59      9.48 o 
  -3   6  11      271.61      261.80      8.51 o 
  -2   6  11      121.53      121.30      7.71 o 
  -1   6  11      535.53      524.07      9.63 o 
   0   6  11      177.47      180.56      9.97 o 
   1   6  11      531.83      527.65     10.26 o 
   2   6  11      121.90      130.68      8.25 o 
   3   6  11      265.86      260.05      9.68 o 
   4   6  11      130.45      120.94     10.21 o 
   5   6  11        2.79       -0.32     11.05 o 
   6   6  11      124.06      104.35     14.07 o 
  -5   7  11       13.95        9.23     13.49 o 
  -4   7  11      145.96      113.12     12.76 o 
  -3   7  11       28.25       22.94     13.83 o 
  -2   7  11      731.00      763.04     13.65 o 
  -1   7  11       46.66       32.23      7.38 o 
   0   7  11     1202.01     1177.88     42.89 o 
   1   7  11       45.10       28.08      9.67 o 
   2   7  11      726.58      736.81     11.34 o 
   3   7  11       26.05       18.20      9.84 o 
   4   7  11      144.38      138.43     10.50 o 
   5   7  11       12.55        8.09     13.50 o 
  -4   8  11       67.49       65.23     13.63 o 
  -3   8  11       26.74        9.31     12.27 o 
  -2   8  11       36.90       31.69     12.01 o 
  -1   8  11        1.17        5.60     10.63 o 
   0   8  11        7.97        8.12      9.70 o 
   1   8  11        1.38        5.43      8.37 o 
   2   8  11       35.78       32.43     10.85 o 
   3   8  11       28.03       13.96     10.03 o 
   4   8  11       64.48       62.25     13.54 o 
  -3   9  11       73.09       53.58     15.42 o 
  -2   9  11       69.93       61.88     15.22 o 
  -1   9  11       19.89       17.15      9.06 o 
   0   9  11       83.36       75.10     10.30 o 
   1   9  11       21.13       10.30      9.32 o 
   2   9  11       68.86       68.60     13.59 o 
   3   9  11       72.67       52.24     12.62 o 
  -1  10  11       68.61       37.57     13.90 o 
   0  10  11        3.65        4.67     12.28 o 
   1  10  11       68.27       51.00     12.62 o 
   2  10  11       21.27        5.03     25.47 o 
   0   0  12     1233.98     1193.25     38.71 o 
   1   0  12      274.68      253.39      7.06 o 
   2   0  12       69.09       72.19      6.09 o 
   3   0  12        5.20        7.26      9.03 o 
   4   0  12      108.30      100.07      9.98 o 
   5   0  12       44.39       41.11     10.38 o 
   6   0  12       78.05       79.49     17.39 o 
   7   0  12       35.99       35.24     21.57 o 
  -7   1  12       16.75       21.20     21.36 o 
  -6   1  12       85.70       78.54     10.97 o 
  -5   1  12      262.13      274.58     10.06 o 
  -4   1  12      166.64      168.09      7.62 o 
  -3   1  12       17.68       16.01      6.66 o 
  -2   1  12      107.78      117.36      7.25 o 
  -1   1  12      453.94      437.48      7.84 o 
   0   1  12       35.84       38.04      6.26 o 
   1   1  12      450.83      442.68      9.23 o 
   2   1  12      111.72      115.57      8.27 o 
   3   1  12       19.61       20.86      8.47 o 
   4   1  12      169.38      172.93      8.55 o 
   5   1  12      262.03      275.75     11.73 o 
   6   1  12       85.71       80.33     14.46 o 
   7   1  12       17.34       17.52     21.63 o 
  -7   2  12        1.17        5.11     15.20 o 
  -6   2  12       50.69       47.17     12.93 o 
  -5   2  12       62.58       62.59      9.19 o 
  -4   2  12      191.02      205.23      7.66 o 
  -3   2  12      214.48      230.85      7.67 o 
  -2   2  12      115.10      113.18      6.60 o 
  -1   2  12       92.28       82.36      6.08 o 
   0   2  12      292.85      303.85      7.65 o 
   1   2  12       91.98       80.25      8.89 o 
   2   2  12      113.46      109.46      7.46 o 
   3   2  12      211.31      232.31     11.86 o 
   4   2  12      194.42      206.16     10.64 o 
   5   2  12       59.63       58.68     12.81 o 
   6   2  12       50.14       54.86     14.34 o 
   7   2  12        0.92       -4.26     15.33 o 
  -6   3  12       25.30       16.18     12.49 o 
  -5   3  12       81.22       81.31     10.07 o 
  -4   3  12      231.28      236.10      7.78 o 
  -3   3  12      362.69      372.91      7.87 o 
  -2   3  12      852.15      858.56     13.70 o 
  -1   3  12       65.44       64.62      6.89 o 
   0   3  12      582.58      599.52     19.15 o 
   1   3  12       63.12       69.64      7.85 o 
   2   3  12      853.66      840.85     29.18 o 
   3   3  12      371.21      367.91     10.29 o 
   4   3  12      236.09      238.78     10.85 o 
   5   3  12       85.64       86.02     10.84 o 
   6   3  12       27.17       26.43     17.39 o 
  -6   4  12      102.89       96.10     13.73 o 
  -5   4  12       29.30       24.99     12.63 o 
  -4   4  12      184.39      185.02      8.81 o 
  -3   4  12      146.19      153.48     10.12 o 
  -2   4  12      705.19      721.46     21.21 o 
  -1   4  12      295.43      308.76      8.04 o 
   0   4  12      910.86      955.49     10.06 o 
   1   4  12      300.58      294.12      8.93 o 
   2   4  12      705.49      770.17     11.13 o 
   3   4  12      150.12      155.89     10.26 o 
   4   4  12      183.88      184.27     10.98 o 
   5   4  12       28.68       27.15     10.10 o 
   6   4  12      100.32       82.26     13.77 o 
  -6   5  12      219.43      198.67     14.44 o 
  -5   5  12       18.94       14.34     12.73 o 
  -4   5  12       89.16       76.62     10.92 o 
  -3   5  12       34.59       38.60      8.01 o 
  -2   5  12       94.82       97.77      8.80 o 
  -1   5  12       36.09       46.85      8.54 o 
   0   5  12        1.46       -4.01      9.46 o 
   1   5  12       39.01       48.67      7.79 o 
   2   5  12      102.42      104.42      8.21 o 
   3   5  12       35.34       44.24      7.97 o 
   4   5  12       92.40       90.29     12.10 o 
   5   5  12       18.39        7.90     12.79 o 
   6   5  12      225.46      196.70     14.47 o 
  -5   6  12      192.76      200.95     14.03 o 
  -4   6  12      493.84      502.04     12.55 o 
  -3   6  12      423.71      422.13     11.03 o 
  -2   6  12      612.38      630.91     11.50 o 
  -1   6  12      316.30      295.11      8.91 o 
   0   6  12      450.81      433.96      9.35 o 
   1   6  12      323.06      306.26      7.91 o 
   2   6  12      597.88      589.57      9.91 o 
   3   6  12      435.84      419.50     10.38 o 
   4   6  12      482.65      465.19     23.32 o 
   5   6  12      198.67      176.24     14.40 o 
  -5   7  12      249.57      233.92     14.46 o 
  -4   7  12      196.45      194.86     12.65 o 
  -3   7  12      142.45      126.06     11.21 o 
  -2   7  12       73.55       72.01      9.90 o 
  -1   7  12       51.73       63.03     10.30 o 
   0   7  12        2.53       -0.12      7.30 o 
   1   7  12       54.25       63.10      8.96 o 
   2   7  12       69.34       69.67      9.97 o 
   3   7  12      147.58      132.12      9.55 o 
   4   7  12      192.80      187.41     12.70 o 
   5   7  12      252.92      242.83     12.64 o 
  -4   8  12       29.12       13.30     11.58 o 
  -3   8  12       22.99       31.23     13.20 o 
  -2   8  12       35.48       27.81     12.20 o 
  -1   8  12       44.40       50.91      9.22 o 
   0   8  12       79.57       96.82     10.94 o 
   1   8  12       47.17       57.38     12.12 o 
   2   8  12       37.20       31.70      9.27 o 
   3   8  12       24.97       13.63     12.22 o 
   4   8  12       30.19       25.86     12.41 o 
  -3   9  12       18.98        2.24     12.45 o 
  -2   9  12        9.46        4.92     11.42 o 
  -1   9  12       19.04       17.61     11.24 o 
   0   9  12        1.33       -0.93     12.05 o 
   1   9  12       18.45       18.26     13.30 o 
   2   9  12       11.10       22.28     11.28 o 
   3   9  12       18.69        9.70     12.50 o 
   0  10  12        4.53       11.00     25.14 o 
   1   0  13       33.94       30.14      5.43 o 
   2   0  13      206.14      204.81      7.16 o 
   3   0  13       14.70       11.42      9.41 o 
   4   0  13       42.84       59.14      8.76 o 
   5   0  13       76.43       87.37     11.26 o 
   6   0  13        0.12        0.71     14.31 o 
   7   0  13        0.07       -4.62     15.41 o 
  -7   1  13       13.00       18.21     15.28 o 
  -6   1  13      136.30      139.05     13.51 o 
  -5   1  13       46.76       47.19     10.84 o 
  -4   1  13      239.20      247.23      9.84 o 
  -3   1  13      135.88      137.73      7.71 o 
  -2   1  13      305.54      303.61      7.69 o 
  -1   1  13       49.45       53.74      6.86 o 
   0   1  13        5.76        3.80      5.68 o 
   1   1  13       51.76       55.02      5.52 o 
   2   1  13      311.07      313.09      9.24 o 
   3   1  13      135.48      137.60     10.05 o 
   4   1  13      243.20      251.90     10.94 o 
   5   1  13       45.24       48.27     13.13 o 
   6   1  13      138.76      125.87     14.95 o 
   7   1  13       12.09       18.35     21.56 o 
  -6   2  13      154.64      153.56     14.06 o 
  -5   2  13       91.12       98.76     11.03 o 
  -4   2  13       79.45       83.47      7.62 o 
  -3   2  13       17.81       24.77      6.74 o 
  -2   2  13       21.01       19.92      6.31 o 
  -1   2  13       48.10       51.23      5.90 o 
   0   2  13        0.12        1.03      6.05 o 
   1   2  13       53.23       47.32      7.81 o 
   2   2  13       21.25       20.48      7.74 o 
   3   2  13       16.69       12.55      9.51 o 
   4   2  13       81.19       77.70     10.36 o 
   5   2  13       90.33       90.52     10.73 o 
   6   2  13      150.83      142.56     15.47 o 
  -6   3  13      276.92      289.06     16.07 o 
  -5   3  13      113.18      114.25     10.28 o 
  -4   3  13      328.11      338.97      9.22 o 
  -3   3  13      293.41      309.97      7.97 o 
  -2   3  13      201.83      198.85      7.85 o 
  -1   3  13      515.96      515.70      9.81 o 
   0   3  13        2.07       13.27      7.45 o 
   1   3  13      513.20      524.62     10.73 o 
   2   3  13      210.95      204.34      9.50 o 
   3   3  13      292.61      299.05     10.12 o 
   4   3  13      337.11      342.58     11.43 o 
   5   3  13      115.52      132.10     10.92 o 
   6   3  13      278.82      275.27     16.25 o 
  -6   4  13       37.08       34.63     12.54 o 
  -5   4  13       47.81       46.39     12.84 o 
  -4   4  13      115.89      123.13     11.09 o 
  -3   4  13      164.52      173.06     10.20 o 
  -2   4  13      247.28      256.63      8.91 o 
  -1   4  13      173.59      172.33      7.86 o 
   0   4  13      746.39      770.65     11.08 o 
   1   4  13      167.78      164.09      7.81 o 
   2   4  13      253.31      274.63      8.74 o 
   3   4  13      155.48      147.06      8.77 o 
   4   4  13      120.35      106.25     12.35 o 
   5   4  13       43.18       39.56     11.41 o 
   6   4  13       38.50       38.25     13.64 o 
  -6   5  13        1.11       -6.15     15.99 o 
  -5   5  13       25.38       31.83     12.32 o 
  -4   5  13       35.94       34.54      9.12 o 
  -3   5  13       44.87       48.34      8.75 o 
  -2   5  13       71.58       66.06      8.09 o 
  -1   5  13       68.45       69.75      7.98 o 
   0   5  13      339.58      325.52      8.98 o 
   1   5  13       72.02       68.80      7.97 o 
   2   5  13       75.28       71.46      7.60 o 
   3   5  13       48.33       53.13      8.84 o 
   4   5  13       38.69       37.54      9.22 o 
   5   5  13       26.09       18.26     12.80 o 
   6   5  13        1.68       -4.42     13.83 o 
  -5   6  13       47.71       37.80     13.62 o 
  -4   6  13      198.56      196.79     11.57 o 
  -3   6  13       14.98        7.41      9.81 o 
  -2   6  13      497.59      530.60     11.60 o 
  -1   6  13       18.42       31.58      7.94 o 
   0   6  13      895.79      892.18     22.91 o 
   1   6  13       17.42       23.45      7.97 o 
   2   6  13      499.89      517.28     13.39 o 
   3   6  13       15.90       13.01      9.73 o 
   4   6  13      197.46      186.51     10.70 o 
   5   6  13       46.99       38.31     14.00 o 
  -4   7  13        1.90        2.39     11.30 o 
  -3   7  13      126.82      109.40     11.29 o 
  -2   7  13       12.70        8.98      9.03 o 
  -1   7  13      369.01      367.99     12.79 o 
   0   7  13        0.83       -1.69     11.79 o 
   1   7  13      369.07      357.01     10.75 o 
   2   7  13       11.06        4.76      8.53 o 
   3   7  13      127.06      117.09     10.31 o 
   4   7  13        2.34        2.24     13.35 o 
  -3   8  13       22.65       37.15     14.94 o 
  -2   8  13      101.29      103.07     13.49 o 
  -1   8  13       19.33       15.24      9.93 o 
   0   8  13      129.34      143.74      9.63 o 
   1   8  13       19.04       15.82     12.20 o 
   2   8  13      103.19       95.56     14.99 o 
   3   8  13       21.91       18.42     13.47 o 
  -2   9  13       93.80       90.93     13.92 o 
  -1   9  13       39.47       32.67     10.71 o 
   0   9  13       30.68       26.52     13.53 o 
   1   9  13       39.19       32.99     15.03 o 
   2   9  13       96.62       92.95     11.89 o 
   0   0  14      760.97      780.03     13.41 o 
   1   0  14       43.44       30.60      5.82 o 
   2   0  14      785.97      831.71     10.86 o 
   3   0  14        1.68       -2.84      9.49 o 
   4   0  14        0.06       -2.74      8.64 o 
   5   0  14        3.54        5.80     10.67 o 
   6   0  14       30.14       27.69     13.15 o 
  -6   1  14      107.01      109.81     13.70 o 
  -5   1  14       16.68       12.25     12.02 o 
  -4   1  14      380.63      398.19      9.88 o 
  -3   1  14      116.35      120.50      6.89 o 
  -2   1  14      752.32      754.41     11.75 o 
  -1   1  14      492.69      527.92     10.19 o 
   0   1  14      312.80      316.35      8.04 o 
   1   1  14      497.31      533.56      9.61 o 
   2   1  14      763.43      731.91     12.64 o 
   3   1  14      113.99      120.82     11.49 o 
   4   1  14      388.29      396.34     14.91 o 
   5   1  14       17.25        4.82     11.14 o 
   6   1  14      110.02      110.33     17.58 o 
  -6   2  14      110.35      102.86     14.25 o 
  -5   2  14      143.08      139.42     11.40 o 
  -4   2  14      271.07      271.88      9.76 o 
  -3   2  14      537.71      544.19      9.18 o 
  -2   2  14      241.44      251.77      7.70 o 
  -1   2  14      704.28      724.80     14.23 o 
   0   2  14     1106.61     1091.80     11.51 o 
   1   2  14      690.91      746.62     18.60 o 
   2   2  14      241.83      240.08     10.59 o 
   3   2  14      513.41      493.88     12.46 o 
   4   2  14      271.93      255.43     10.68 o 
   5   2  14      131.45      133.01     12.18 o 
   6   2  14      111.16      101.57     17.72 o 
  -6   3  14       25.21       22.67     17.54 o 
  -5   3  14      137.15      118.99     12.55 o 
  -4   3  14       92.40       86.86      8.72 o 
  -3   3  14      476.48      485.28      9.07 o 
  -2   3  14      144.71      152.90      6.96 o 
  -1   3  14     1475.87     1478.22     24.54 o 
   0   3  14       80.86       89.07     11.24 o 
   1   3  14     1474.52     1530.59     18.44 o 
   2   3  14      137.10      140.15      9.20 o 
   3   3  14      470.98      495.48     12.01 o 
   4   3  14       86.91       88.73     12.19 o 
   5   3  14      137.94      120.57     15.31 o 
   6   3  14       22.79        9.22     17.62 o 
  -6   4  14       34.29       23.22     17.95 o 
  -5   4  14       55.67       49.49     10.80 o 
  -4   4  14       55.13       51.98     12.09 o 
  -3   4  14      129.79      129.37      7.88 o 
  -2   4  14      444.34      461.93      9.67 o 
  -1   4  14       98.16       91.62      8.77 o 
   0   4  14     1866.50     1907.81     19.14 o 
   1   4  14       98.92       90.70      8.10 o 
   2   4  14      441.97      448.41      8.91 o 
   3   4  14      131.61      133.61     10.30 o 
   4   4  14       54.06       45.50     12.24 o 
   5   4  14       56.50       49.52     11.30 o 
   6   4  14       36.35       25.33     15.46 o 
  -5   5  14        3.83        4.46     12.58 o 
  -4   5  14      121.51      117.87      9.68 o 
  -3   5  14       31.39       28.78      9.74 o 
  -2   5  14      180.00      187.17      7.61 o 
  -1   5  14      152.28      147.68      7.85 o 
   0   5  14       67.98       67.56      8.07 o 
   1   5  14      150.06      150.24      8.42 o 
   2   5  14      175.81      186.39      8.06 o 
   3   5  14       31.40       33.88      8.97 o 
   4   5  14      118.50      110.59     10.29 o 
   5   5  14        4.04        0.71     12.50 o 
  -5   6  14       31.35       27.96     11.91 o 
  -4   6  14       17.93       10.36     11.27 o 
  -3   6  14      115.55      127.43      9.01 o 
  -2   6  14       27.51       20.82      9.82 o 
  -1   6  14       43.63       40.71      9.00 o 
   0   6  14        9.31        5.72      9.89 o 
   1   6  14       42.52       44.66      9.65 o 
   2   6  14       27.84       24.99     10.65 o 
   3   6  14      115.04      131.70      9.55 o 
   4   6  14       18.03        5.21     14.83 o 
   5   6  14       30.52       31.60     12.97 o 
  -4   7  14      115.54      131.38     12.73 o 
  -3   7  14        3.59       -6.37     12.06 o 
  -2   7  14      104.53       96.35     10.17 o 
  -1   7  14       73.27       58.25     10.06 o 
   0   7  14       45.61       32.43      9.89 o 
   1   7  14       72.59       69.22      9.31 o 
   2   7  14      103.56       99.77      9.53 o 
   3   7  14        3.54       -5.32     12.14 o 
   4   7  14      114.39      124.23     12.76 o 
  -3   8  14        2.97        9.27     13.44 o 
  -2   8  14       54.66       47.95     12.34 o 
  -1   8  14        2.87       -7.57     12.14 o 
   0   8  14       56.95       53.75     11.28 o 
   1   8  14        3.06        7.40     12.04 o 
   2   8  14       52.98       34.46     13.46 o 
   3   8  14        3.18       -8.61     13.56 o 
  -1   9  14       27.86       22.45     12.45 o 
   0   9  14       31.31       19.00     12.38 o 
   1   9  14       28.21       26.84     11.57 o 
   1   0  15       16.70       13.31      8.40 o 
   2   0  15       60.04       45.73      8.69 o 
   3   0  15       13.07       11.41      8.61 o 
   4   0  15       30.21       27.88      9.78 o 
   5   0  15       72.14       78.01     11.52 o 
   6   0  15        7.38        8.47     12.98 o 
  -6   1  15        5.44        3.72     13.54 o 
  -5   1  15      170.92      166.10     11.60 o 
  -4   1  15       16.41       11.82      9.75 o 
  -3   1  15      187.31      187.05      7.52 o 
  -2   1  15      105.94      106.73      7.62 o 
  -1   1  15      277.28      279.18      8.33 o 
   0   1  15       17.43       17.14      7.14 o 
   1   1  15      275.80      284.87      8.27 o 
   2   1  15      100.55       93.78      9.90 o 
   3   1  15      185.85      177.65      9.37 o 
   4   1  15       15.98       20.28     13.71 o 
   5   1  15      173.19      169.33     11.61 o 
   6   1  15        4.56       10.38     15.33 o 
  -6   2  15       31.30       18.41     12.41 o 
  -5   2  15      218.11      213.92     10.78 o 
  -4   2  15      374.83      370.37     10.26 o 
  -3   2  15      354.17      368.73      8.20 o 
  -2   2  15      881.12      872.08      9.63 o 
  -1   2  15      371.55      362.17      8.61 o 
   0   2  15     1253.73     1230.16     14.33 o 
   1   2  15      377.65      375.00     10.13 o 
   2   2  15      882.51      844.86     17.10 o 
   3   2  15      358.63      378.45     12.62 o 
   4   2  15      374.42      368.96     12.16 o 
   5   2  15      218.24      218.26     12.28 o 
   6   2  15       32.40       16.48     21.59 o 
  -6   3  15       32.77       25.74     15.47 o 
  -5   3  15      299.18      302.27     11.99 o 
  -4   3  15       13.69       11.39      9.75 o 
  -3   3  15      231.68      223.60      7.36 o 
  -2   3  15       69.11       66.28      7.50 o 
  -1   3  15      384.48      374.32      8.75 o 
   0   3  15       20.67        9.12     11.00 o 
   1   3  15      390.90      377.94     11.09 o 
   2   3  15       66.23       65.20      8.86 o 
   3   3  15      239.10      231.06     12.14 o 
   4   3  15       11.86        9.88     10.71 o 
   5   3  15      300.94      274.19     16.02 o 
   6   3  15       31.03       11.14     17.93 o 
  -5   4  15      127.24      127.88     15.38 o 
  -4   4  15       71.81       62.54     10.19 o 
  -3   4  15      133.67      135.63     12.25 o 
  -2   4  15       19.29       17.87      7.94 o 
  -1   4  15       50.10       52.43      7.40 o 
   0   4  15       10.47        7.02      8.53 o 
   1   4  15       51.81       50.82      7.96 o 
   2   4  15       18.83       17.45      9.80 o 
   3   4  15      137.19      132.09     12.43 o 
   4   4  15       72.69       73.71     12.28 o 
   5   4  15      129.32      124.48     15.43 o 
  -5   5  15        9.41        3.03     15.16 o 
  -4   5  15      164.07      147.51     12.07 o 
  -3   5  15       46.23       39.95      9.20 o 
  -2   5  15      138.80      144.83     12.16 o 
  -1   5  15        9.48        8.48      8.66 o 
   0   5  15       67.39       65.42      8.09 o 
   1   5  15        8.47        5.93      8.08 o 
   2   5  15      141.61      133.39     10.12 o 
   3   5  15       45.55       37.34      9.94 o 
   4   5  15      163.98      159.16     12.14 o 
   5   5  15        9.70        7.00     14.05 o 
  -4   6  15       18.76       23.56     13.44 o 
  -3   6  15        3.60       -0.74     10.92 o 
  -2   6  15      148.76      153.67     10.41 o 
  -1   6  15        1.99       -0.93      8.95 o 
   0   6  15      141.03      150.71      8.90 o 
   1   6  15        2.17       -2.24     10.64 o 
   2   6  15      147.26      161.44     10.28 o 
   3   6  15        3.80       -2.22     10.04 o 
   4   6  15       18.76       15.90     12.31 o 
  -3   7  15       24.02       12.65     12.38 o 
  -2   7  15       21.41       21.84     11.19 o 
  -1   7  15      141.85      160.15      9.65 o 
   0   7  15        2.61        5.84      9.83 o 
   1   7  15      141.12      147.21      9.72 o 
   2   7  15       22.80       19.91     14.45 o 
   3   7  15       24.56       19.53     10.71 o 
  -2   8  15        6.28       -6.96     15.12 o 
  -1   8  15        2.15       -7.26     13.43 o 
   0   8  15       18.02       14.05     11.34 o 
   1   8  15        2.12        8.26     13.26 o 
   2   8  15        7.09       -0.72     12.34 o 
   0   0  16      891.07      926.02     14.13 o 
   1   0  16      542.99      561.37      9.79 o 
   2   0  16       86.40      103.53      8.19 o 
   3   0  16       25.33       22.93      8.74 o 
   4   0  16       11.38       11.31      9.72 o 
   5   0  16        3.16       -1.25     11.60 o 
   6   0  16       29.29       23.68     14.86 o 
  -6   1  16       67.11       42.77     13.19 o 
  -5   1  16      239.76      258.80     12.75 o 
  -4   1  16      168.86      157.89     12.49 o 
  -3   1  16      241.90      239.41      8.20 o 
  -2   1  16      146.28      145.56      7.94 o 
  -1   1  16      181.15      160.41      9.10 o 
   0   1  16        5.81        3.86      8.41 o 
   1   1  16      184.41      167.19      7.84 o 
   2   1  16      138.68      123.29     10.19 o 
   3   1  16      250.48      247.99      9.73 o 
   4   1  16      164.75      168.14     12.46 o 
   5   1  16      245.40      250.62     13.88 o 
   6   1  16       66.43       49.40     17.61 o 
  -5   2  16      198.37      191.37     13.96 o 
  -4   2  16      227.91      234.11     10.58 o 
  -3   2  16      470.11      520.43     10.98 o 
  -2   2  16      277.58      256.55      7.36 o 
  -1   2  16      114.01      105.40      8.26 o 
   0   2  16        4.18       -3.37      7.80 o 
   1   2  16      115.67      103.42      9.99 o 
   2   2  16      271.80      263.47      9.05 o 
   3   2  16      476.50      518.83     13.68 o 
   4   2  16      225.19      231.08     11.89 o 
   5   2  16      201.43      208.62     14.48 o 
  -5   3  16       52.95       47.87     12.44 o 
  -4   3  16      104.96      107.67     10.25 o 
  -3   3  16       87.46       86.47      9.99 o 
  -2   3  16       99.32       99.27      6.77 o 
  -1   3  16       21.54       11.73      7.39 o 
   0   3  16       11.14       13.16      9.54 o 
   1   3  16       19.28       13.56      8.56 o 
   2   3  16      104.54       96.52      9.12 o 
   3   3  16       82.69       75.90     10.94 o 
   4   3  16      107.93      112.53     10.47 o 
   5   3  16       49.61       43.84     15.81 o 
  -5   4  16        1.71       -2.86     13.54 o 
  -4   4  16        9.22       12.39     10.97 o 
  -3   4  16       92.14       81.16     10.07 o 
  -2   4  16      114.03      113.46      9.32 o 
  -1   4  16      104.47      100.62      8.98 o 
   0   4  16      102.60      110.78      9.01 o 
   1   4  16      102.76       96.15      8.27 o 
   2   4  16      114.38      121.26     10.10 o 
   3   4  16       89.50       84.99     14.16 o 
   4   4  16        9.02        4.94     12.29 o 
   5   4  16        1.50      -10.95     15.89 o 
  -4   5  16       25.38       22.50     11.41 o 
  -3   5  16       49.36       46.55     10.16 o 
  -2   5  16       86.79       95.14      9.36 o 
  -1   5  16       26.19       27.82      8.99 o 
   0   5  16       43.78       40.08      9.78 o 
   1   5  16       28.16       20.70      9.83 o 
   2   5  16       84.35       87.91      8.72 o 
   3   5  16       51.64       37.63     10.11 o 
   4   5  16       24.85       22.72     12.28 o 
  -4   6  16       48.65       52.28     10.96 o 
  -3   6  16       31.70       25.98     10.67 o 
  -2   6  16       47.32       47.70      9.33 o 
  -1   6  16       23.33       16.88      9.93 o 
   0   6  16        3.12        3.32      9.82 o 
   1   6  16       23.40       28.77      9.86 o 
   2   6  16       49.11       66.08     10.99 o 
   3   6  16       30.97       34.28     12.22 o 
   4   6  16       47.84       39.43     12.60 o 
  -3   7  16       34.01       29.11     13.64 o 
  -2   7  16       17.49       15.86     12.29 o 
  -1   7  16       24.42       17.80     10.54 o 
   0   7  16        1.36        0.07     11.19 o 
   1   7  16       24.76       13.11     12.15 o 
   2   7  16       18.44       19.89     13.44 o 
   3   7  16       32.75       21.20     12.47 o 
  -1   8  16       60.02       61.15     12.68 o 
   0   8  16      202.80      184.84     13.01 o 
   1   8  16       58.49       47.08     13.63 o 
   1   0  17       14.79       14.40      7.22 o 
   2   0  17       85.02       80.22      8.18 o 
   3   0  17        4.94        4.93      9.63 o 
   4   0  17       97.52       95.25     10.29 o 
   5   0  17       37.62       22.74     12.39 o 
  -5   1  17       21.06        7.35     12.35 o 
  -4   1  17       82.19       75.20     11.10 o 
  -3   1  17       74.07       86.25     10.80 o 
  -2   1  17       54.94       51.40      7.53 o 
  -1   1  17        1.81        0.17      6.78 o 
   0   1  17      228.37      214.44      8.61 o 
   1   1  17        1.53       -3.32      8.59 o 
   2   1  17       55.26       38.99      8.85 o 
   3   1  17       78.81       71.70     10.91 o 
   4   1  17       81.62       75.21     12.46 o 
   5   1  17       23.73       22.08     12.26 o 
  -5   2  17       62.78       51.53     15.20 o 
  -4   2  17        3.05        2.04      8.16 o 
  -3   2  17      349.58      345.45      9.46 o 
  -2   2  17        2.77        1.10      8.81 o 
  -1   2  17      741.19      695.68      9.91 o 
   0   2  17       19.57        8.07      7.27 o 
   1   2  17      742.21      722.55     11.03 o 
   2   2  17        2.59       -4.33     11.71 o 
   3   2  17      348.83      333.79     14.79 o 
   4   2  17        2.93       -0.68     10.97 o 
   5   2  17       61.70       42.13     12.89 o 
  -5   3  17       23.29       15.18     13.63 o 
  -4   3  17       21.56       16.64     11.87 o 
  -3   3  17       82.43       71.84      9.38 o 
  -2   3  17       63.83       81.45      9.85 o 
  -1   3  17       22.09       15.69     11.00 o 
   0   3  17       57.09       67.67      9.98 o 
   1   3  17       23.54       12.10      9.02 o 
   2   3  17       64.76       84.49     12.15 o 
   3   3  17       86.95       88.04     12.29 o 
   4   3  17       20.99       17.48     14.40 o 
   5   3  17       25.24       22.93     15.24 o 
  -4   4  17       65.96       72.71     13.60 o 
  -3   4  17       12.13        4.80      9.26 o 
  -2   4  17       50.33       47.47      8.60 o 
  -1   4  17       20.84        8.23      9.75 o 
   0   4  17       57.45       45.97     11.93 o 
   1   4  17       21.41       19.28      9.66 o 
   2   4  17       47.99       38.28     12.10 o 
   3   4  17       12.48       14.07     12.27 o 
   4   4  17       65.31       72.30     13.58 o 
  -4   5  17       28.81       19.95     13.72 o 
  -3   5  17       47.06       36.61     12.21 o 
  -2   5  17       90.22       86.23     10.27 o 
  -1   5  17       30.79       36.57      9.90 o 
   0   5  17       66.64       69.28      8.72 o 
   1   5  17       29.32       23.96      9.17 o 
   2   5  17       90.54       89.62     10.17 o 
   3   5  17       45.26       34.91     13.34 o 
   4   5  17       29.22       11.40     12.55 o 
  -3   6  17       39.39       36.97     13.60 o 
  -2   6  17       11.99       20.24     12.07 o 
  -1   6  17      114.44      122.94     10.73 o 
   0   6  17        8.32        5.18      9.99 o 
   1   6  17      115.68      117.13     11.95 o 
   2   6  17       12.08       10.76     12.22 o 
   3   6  17       40.62       31.39     12.46 o 
  -2   7  17       14.90       10.59     13.60 o 
  -1   7  17        9.05        0.33     13.48 o 
   0   7  17       40.19       40.01     12.38 o 
   1   7  17        9.85        5.00     12.35 o 
   2   7  17       16.32       21.11     11.50 o 
   0   0  18      143.38      151.36     10.47 o 
   1   0  18      118.60      134.24      9.25 o 
   2   0  18       74.49       77.86      9.23 o 
   3   0  18       42.53       39.97     12.13 o 
   4   0  18        2.45       -1.99     11.14 o 
   5   0  18        0.17        4.31     12.35 o 
  -5   1  18       23.83       19.49     12.51 o 
  -4   1  18        0.19       -5.93     12.08 o 
  -3   1  18      176.53      180.65      9.80 o 
  -2   1  18       43.26       37.06      9.89 o 
  -1   1  18       10.98        4.97      9.58 o 
   0   1  18      119.86      110.66      8.67 o 
   1   1  18       10.32       11.01      8.89 o 
   2   1  18       42.49       37.58     10.77 o 
   3   1  18      176.28      184.86     14.49 o 
   4   1  18        0.14       -0.69     13.20 o 
   5   1  18       24.19       26.95     13.65 o 
  -5   2  18       36.69       17.88     18.35 o 
  -4   2  18       59.51       71.34     12.30 o 
  -3   2  18       49.56       37.12      8.68 o 
  -2   2  18       54.17       49.77      9.20 o 
  -1   2  18      132.16      112.69     12.10 o 
   0   2  18        5.08        2.25      9.62 o 
   1   2  18      131.57      114.72     12.25 o 
   2   2  18       55.61       61.50     10.86 o 
   3   2  18       48.85       29.86     11.04 o 
   4   2  18       56.84       67.24     17.51 o 
   5   2  18       36.17       23.81     16.02 o 
  -4   3  18       14.59        9.70     12.24 o 
  -3   3  18        8.72       10.37      9.97 o 
  -2   3  18       93.63       77.64      9.37 o 
  -1   3  18       25.07       28.83     10.69 o 
   0   3  18      174.73      164.71     12.50 o 
   1   3  18       26.46       22.21     10.70 o 
   2   3  18       95.85       93.39     12.36 o 
   3   3  18        8.11        9.11     10.90 o 
   4   3  18       15.01        4.35     13.46 o 
  -4   4  18        3.10       -4.89     12.51 o 
  -3   4  18       43.93       35.91     13.37 o 
  -2   4  18        2.41       -2.24      9.22 o 
  -1   4  18      281.69      291.86     10.74 o 
   0   4  18        4.72        2.14      9.81 o 
   1   4  18      279.30      270.76     10.68 o 
   2   4  18        2.58        6.59      9.19 o 
   3   4  18       43.03       39.31     13.35 o 
   4   4  18        3.14       -3.54     13.63 o 
  -3   5  18        5.39       17.65     12.23 o 
  -2   5  18       53.04       61.71     11.35 o 
  -1   5  18       29.63       25.11      9.42 o 
   0   5  18       68.62       67.46     10.23 o 
   1   5  18       30.22       28.89      9.31 o 
   2   5  18       50.62       56.06     10.66 o 
   3   5  18        5.95        6.03     12.31 o 
  -2   6  18       61.12       48.36     13.64 o 
  -1   6  18       34.71       26.10     12.24 o 
   0   6  18        0.00       -8.61     13.39 o 
   1   6  18       34.24       29.32     12.20 o 
   2   6  18       60.82       31.07     13.80 o 
  -1   7  18       23.26       20.49     13.80 o 
   0   7  18        0.18       -2.57     11.58 o 
   1   7  18       22.35       14.60     25.56 o 
   1   0  19        8.59       11.52      9.00 o 
   2   0  19       23.79       27.43      9.18 o 
   3   0  19      177.64      157.37     11.67 o 
   4   0  19      108.50      115.44     12.74 o 
  -4   1  19       45.94       43.53     13.52 o 
  -3   1  19       48.64       40.23      9.83 o 
  -2   1  19       24.59       15.21      9.83 o 
  -1   1  19      119.68      113.54     12.23 o 
   0   1  19        8.59       11.50      8.92 o 
   1   1  19      118.43      106.71     11.02 o 
   2   1  19       22.49       24.27     10.81 o 
   3   1  19       47.74       47.71     13.00 o 
   4   1  19       43.90       24.30     13.60 o 
  -4   2  19       15.06       18.18     13.58 o 
  -3   2  19       48.56       48.47     11.28 o 
  -2   2  19        7.13       11.04      8.56 o 
  -1   2  19      137.38      148.37      8.96 o 
   0   2  19       62.99       75.25     10.04 o 
   1   2  19      135.87      139.07     11.26 o 
   2   2  19        7.71       -3.49     10.85 o 
   3   2  19       49.47       49.84     14.90 o 
   4   2  19       15.17        7.38     15.27 o 
  -4   3  19       43.95       20.05     13.83 o 
  -3   3  19        6.71        5.34     13.39 o 
  -2   3  19       91.27       97.18     11.24 o 
  -1   3  19       39.00       45.05      8.72 o 
   0   3  19       78.59       86.37     11.15 o 
   1   3  19       39.36       44.95     12.28 o 
   2   3  19       91.58       91.40     11.35 o 
   3   3  19        6.59        8.31     13.38 o 
   4   3  19       42.88       25.79     15.38 o 
  -3   4  19       44.04       31.85     11.64 o 
  -2   4  19       35.00       37.78     12.15 o 
  -1   4  19       44.32       37.01     11.73 o 
   0   4  19       22.05       14.81     10.95 o 
   1   4  19       44.99       34.99     11.74 o 
   2   4  19       34.60       28.80     13.33 o 
   3   4  19       44.01       41.26     15.18 o 
  -2   5  19       56.01       46.64     11.64 o 
  -1   5  19       86.76       89.06     12.47 o 
   0   5  19       40.24       41.19     12.26 o 
   1   5  19       85.21       79.25     13.55 o 
   2   5  19       57.39       47.48     11.56 o 
  -1   6  19      221.73      240.47     14.76 o 
   0   6  19      108.42       88.81     13.89 o 
   1   6  19      222.30      239.44     14.24 o 
   0   0  20      141.44      135.78     12.69 o 
   1   0  20       89.19       93.70     11.17 o 
   2   0  20       61.35       42.24     10.03 o 
   3   0  20       31.91       21.80     13.41 o 
   4   0  20       19.24       17.66     13.05 o 
  -3   1  20       15.24       15.14     10.03 o 
  -2   1  20       11.62        1.05      9.96 o 
  -1   1  20       56.98       55.22     10.11 o 
   0   1  20        0.04        0.57     10.85 o 
   1   1  20       55.24       62.19     11.02 o 
   2   1  20       10.87       15.07     14.39 o 
   3   1  20       15.96        6.49     12.33 o 
   4   1  20        6.00       20.89     25.11 o 
  -3   2  20       48.10       30.01     11.52 o 
  -2   2  20       35.09       21.49     12.17 o 
  -1   2  20       17.48        3.15     12.25 o 
   0   2  20       57.34       45.04     11.17 o 
   1   2  20       16.80       13.80     14.13 o 
   2   2  20       33.78       20.51     17.11 o 
   3   2  20       47.49       34.63     17.45 o 
  -3   3  20       31.90       20.47     12.60 o 
  -2   3  20       55.60       49.70     13.57 o 
  -1   3  20        0.57       -0.88     11.17 o 
   0   3  20       20.19        9.69     13.29 o 
   1   3  20        0.27       -2.34     13.27 o 
   2   3  20       56.27       46.56     13.54 o 
   3   3  20       32.65       29.44     15.28 o 
  -2   4  20        3.09       11.41     12.33 o 
  -1   4  20        8.43       11.20     12.23 o 
   0   4  20        3.35        5.66     13.45 o 
   1   4  20        8.01        1.03     12.22 o 
   2   4  20        2.90        1.61     11.42 o 
  -1   5  20        4.30        6.46     11.48 o 
   0   5  20      128.44      128.53     14.08 o 
   1   5  20        4.96        2.24     12.38 o 
   1   0  21       84.79       89.77     15.00 o 
   2   0  21        7.75       -0.72     10.69 o 
   3   0  21      110.67       89.84     15.62 o 
  -3   1  21       18.24       21.46     13.67 o 
  -2   1  21       27.34       19.01     11.45 o 
  -1   1  21       90.04       86.60     12.43 o 
   0   1  21       20.94       12.92     11.29 o 
   1   1  21       89.50       92.20     13.58 o 
   2   1  21       27.51       27.36     13.39 o 
   3   1  21       17.92       10.68     12.52 o 
  -2   2  21       59.60       53.99      9.68 o 
  -1   2  21        7.48        1.44     11.30 o 
   0   2  21      119.01      103.52     15.24 o 
   1   2  21        7.56       -1.85     12.27 o 
   2   2  21       58.97       34.33     13.77 o 
  -2   3  21       35.28       39.45     12.49 o 
  -1   3  21      102.88      109.87     13.87 o 
   0   3  21       18.67       15.22     11.38 o 
   1   3  21      102.89      113.74     15.39 o 
   2   3  21       35.62       22.65     15.33 o 
  -1   4  21        9.29        4.84     12.86 o 
   0   4  21        1.68        2.55     10.76 o 
   1   4  21        9.40        8.48     13.80 o 
   0   0  22       96.78       99.35     15.56 o 
   1   0  22       22.17       24.67     15.19 o 
   2   0  22      175.42      158.30     25.94 o 
  -1   1  22       15.02       21.16     12.38 o 
   0   1  22        3.43        2.74     11.42 o 
   1   1  22       16.96       25.49     15.14 o 
  -1   2  22       25.21       27.56     12.51 o 
   0   2  22        0.16        0.09     13.68 o 
   1   2  22       26.26       16.02     15.59 o 
                                                 
